# Supplementary material for: Mathematical Modeling of Complement Pathway Dynamics for Target Validation and Selection of Drug Modalities for Complement Therapies
Source: Front Pharmacol. 2022 Apr 19;13:855743. doi: 10.3389/fphar.2022.855743 (PMC9061988; doi:10.3389/fphar.2022.855743)
Supplement: Supplementary file 1 [file Table3.XLSX]

## Sheet: Compartments
Name	Capacity	Units	ConstantCapacity	Parent
fluid	1	liter	TRUE
surface	1	liter	TRUE

## Sheet: Species
Compartment	Name	InitialAmount	Units	ConstantAmount	BoundaryCondition	Type	Tag	Notes	Min Value	Max Value
fluid	C3	6.486	micromole/liter	FALSE	FALSE	species			5.405	8.108
fluid	C3(H2O)	0	micromole/liter	FALSE	FALSE	species
fluid	FB	2.151	micromole/liter	FALSE	FALSE	species			1.828	2.774
fluid	C3(H2O)B	0	micromole/liter	FALSE	FALSE	species
fluid	FD	0.058	micromole/liter	FALSE	FALSE	species			0.042	0.083
fluid	C3(H2O)Bb	0	micromole/liter	FALSE	FALSE	species
fluid	Ba	0	micromole/liter	FALSE	FALSE	species
fluid	Bb	0	micromole/liter	FALSE	FALSE	species
fluid	C3b(meta)	0	micromole/liter	FALSE	FALSE	species
fluid	C3a	0	micromole/liter	FALSE	FALSE	species
fluid	C3b	0	micromole/liter	FALSE	FALSE	species
fluid	C3bBclose	0	micromole/liter	FALSE	FALSE	species
fluid	C3bBb	0	micromole/liter	FALSE	FALSE	species
fluid	FH	3.226	micromole/liter	FALSE	FALSE	species			1.613	3.639
fluid	C3(H2O)H	0	micromole/liter	FALSE	FALSE	species
fluid	C3bH	0	micromole/liter	FALSE	FALSE	species
fluid	FI	0.386	micromole/liter	FALSE	FALSE	species
fluid	iC3(H2O)	0	micromole/liter	FALSE	FALSE	species
fluid	iC3b	0	micromole/liter	FALSE	FALSE	species
fluid	C5	0.395	micromole/liter	FALSE	FALSE	species			0.289	0.595
fluid	C5b	0	micromole/liter	FALSE	FALSE	species
fluid	C5a	0	micromole/liter	FALSE	FALSE	species
fluid	C6	0.61	micromole/liter	FALSE	FALSE	species			0.514	0.686
fluid	C5b6	0	micromole/liter	FALSE	FALSE	species
fluid	C7	0.606	micromole/liter	FALSE	FALSE	species			0.53	0.758
fluid	C5b-7(meta)	0	micromole/liter	FALSE	FALSE	species
fluid	C5b-7	0	micromole/liter	FALSE	FALSE	species
fluid	C8	0.364	micromole/liter	FALSE	FALSE	species			0.331	0.53
fluid	C5b-8	0	micromole/liter	FALSE	FALSE	species
fluid	Cn	6.786	micromole/liter	FALSE	FALSE	species			2.857	5.714
fluid	Vn	3.75	micromole/liter	FALSE	FALSE	species			3.125	5.25
fluid	C9	0.845	micromole/liter	FALSE	FALSE	species			0.662	0.986
fluid	C5b-9_1	0	micromole/liter	FALSE	FALSE	species
fluid	C5b-9_2	0	micromole/liter	FALSE	FALSE	species
fluid	C5b-9_3	0	micromole/liter	FALSE	FALSE	species
fluid	C5b-9_4	0	micromole/liter	FALSE	FALSE	species
fluid	C5b-9_5	0	micromole/liter	FALSE	FALSE	species
fluid	C5b-9_6	0	micromole/liter	FALSE	FALSE	species
fluid	C5b-9_7	0	micromole/liter	FALSE	FALSE	species
fluid	C5b-9_8	0	micromole/liter	FALSE	FALSE	species
fluid	C5b-9_9	0	micromole/liter	FALSE	FALSE	species
fluid	C5b-9_10	0	micromole/liter	FALSE	FALSE	species
fluid	C5b-9_11	0	micromole/liter	FALSE	FALSE	species
fluid	C5b-9_12	0	micromole/liter	FALSE	FALSE	species
fluid	C3bC3b	0	micromole/liter	FALSE	FALSE	species
fluid	C3bBC3b	0	micromole/liter	FALSE	FALSE	species
fluid	C3bBbC3b	0	micromole/liter	FALSE	FALSE	species
fluid	FPn	0.031	micromole/liter	FALSE	FALSE	species
fluid	iC3biC3b	0	micromole/liter	FALSE	FALSE	species
fluid	C3bBopen	0	micromole/liter	FALSE	FALSE	species
fluid	C3bB	0	micromole/liter	FALSE	FALSE	species
fluid	C3bP	0	micromole/liter	FALSE	FALSE	species
fluid	C3bBPclose	0	micromole/liter	FALSE	FALSE	species
fluid	C3bBPopen	0	micromole/liter	FALSE	FALSE	species
fluid	C3bBbP	0	micromole/liter	FALSE	FALSE	species
fluid	C3bC3bP	0	micromole/liter	FALSE	FALSE	species
fluid	C3bBC3bP	0	micromole/liter	FALSE	FALSE	species
fluid	C3bBbC3bP	0	micromole/liter	FALSE	FALSE	species
fluid	C3bPH	0	micromole/liter	FALSE	FALSE	species
fluid	iC3bP	0	micromole/liter	FALSE	FALSE	species
fluid	iC3biC3bP	0	micromole/liter	FALSE	FALSE	species
fluid	MAC	0	micromole/liter	FALSE	FALSE	species
fluid	Total_C3bBb	0	micromole/liter	FALSE	FALSE	species
fluid	Total_C3bBbP	0	micromole/liter	FALSE	FALSE	species
fluid	Total_C3bBb+C3bBbP	0	micromole/liter	FALSE	FALSE	species
fluid	DAF	0	micromole/liter	FALSE	FALSE	species
fluid	CR1	0	micromole/liter	FALSE	FALSE	species
fluid	C3b_CR1	0	micromole/liter	FALSE	FALSE	species
fluid	C3(H2O)_CR1	0	micromole/liter	FALSE	FALSE	species
fluid	C3bP_CR1	0	micromole/liter	FALSE	FALSE	species
fluid	dummy_uM_0	0	micromole/liter	FALSE	FALSE	species
fluid	C3c	0	micromole/liter	FALSE	FALSE	species
fluid	C3dg	0	micromole/liter	FALSE	FALSE	species
fluid	C3dg_P	0	micromole/liter	FALSE	FALSE	species
fluid	Total_C3bBopen	0	micromole/liter	FALSE	FALSE	species
fluid	Total_C3bBPopen	0	micromole/liter	FALSE	FALSE	species
fluid	Total_C3bBopen+C3bBPopen	0	micromole/liter	FALSE	FALSE	species
fluid	Total_C3bBclose	0	micromole/liter	FALSE	FALSE	species
fluid	Total_C3bBPclose	0	micromole/liter	FALSE	FALSE	species
fluid	Total_C3bBclose+C3bBPclose	0	micromole/liter	FALSE	FALSE	species
fluid	Total_C3bB	0	micromole/liter	FALSE	FALSE	species
fluid	Total_C3b	0	micromole/liter	FALSE	FALSE	species
fluid	Total_C3bmeta	0	micromole/liter	FALSE	FALSE	species
fluid	Total_C3bBbC3b	0	micromole/liter	FALSE	FALSE	species
fluid	C5b-7:Cn	0	micromole/liter	FALSE	FALSE	species
fluid	C5b-7:Vn	0	micromole/liter	FALSE	FALSE	species
fluid	C5b-8:Cn	0	micromole/liter	FALSE	FALSE	species
fluid	C5b-8:Vn	0	micromole/liter	FALSE	FALSE	species
fluid	C5b-9_1:Cn	0	micromole/liter	FALSE	FALSE	species
fluid	C5b-9_1:Vn	0	micromole/liter	FALSE	FALSE	species
fluid	C5b-9_2:Cn	0	micromole/liter	FALSE	FALSE	species
fluid	C5b-9_2:Vn	0	micromole/liter	FALSE	FALSE	species
fluid	C5b-9_3:Cn	0	micromole/liter	FALSE	FALSE	species
fluid	C5b-9_3:Vn	0	micromole/liter	FALSE	FALSE	species
fluid	C5b-9_4:Cn	0	micromole/liter	FALSE	FALSE	species
fluid	C5b-9_4:Vn	0	micromole/liter	FALSE	FALSE	species
fluid	C5b-9_5:Cn	0	micromole/liter	FALSE	FALSE	species
fluid	C5b-9_5:Vn	0	micromole/liter	FALSE	FALSE	species
fluid	C5b-9_6:Cn	0	micromole/liter	FALSE	FALSE	species
fluid	C5b-9_6:Vn	0	micromole/liter	FALSE	FALSE	species
fluid	C5b-9_7:Cn	0	micromole/liter	FALSE	FALSE	species
fluid	C5b-9_7:Vn	0	micromole/liter	FALSE	FALSE	species
fluid	C5b-9_8:Cn	0	micromole/liter	FALSE	FALSE	species
fluid	C5b-9_8:Vn	0	micromole/liter	FALSE	FALSE	species
fluid	C5b-9_9:Cn	0	micromole/liter	FALSE	FALSE	species
fluid	C5b-9_9:Vn	0	micromole/liter	FALSE	FALSE	species
fluid	C5b-9_10:Cn	0	micromole/liter	FALSE	FALSE	species
fluid	C5b-9_10:Vn	0	micromole/liter	FALSE	FALSE	species
fluid	C5b-9_11:Cn	0	micromole/liter	FALSE	FALSE	species
fluid	C5b-9_11:Vn	0	micromole/liter	FALSE	FALSE	species
fluid	C5b-9_12:Cn	0	micromole/liter	FALSE	FALSE	species
fluid	C5b-9_12:Vn	0	micromole/liter	FALSE	FALSE	species
fluid	C5b-8:Cn_Cn	0	micromole/liter	FALSE	FALSE	species
fluid	C5b-8:Cn_Vn	0	micromole/liter	FALSE	FALSE	species
fluid	C5b-8:Vn_Cn	0	micromole/liter	FALSE	FALSE	species
fluid	C5b-8:Vn_Vn	0	micromole/liter	FALSE	FALSE	species
fluid	C5b-8_Cn	0	micromole/liter	FALSE	FALSE	species
fluid	C5b-8_Vn	0	micromole/liter	FALSE	FALSE	species
fluid	C5b-9_1_Cn	0	micromole/liter	FALSE	FALSE	species
fluid	C5b-9_1_Vn	0	micromole/liter	FALSE	FALSE	species
fluid	C5b-9_2_Cn	0	micromole/liter	FALSE	FALSE	species
fluid	C5b-9_2_Vn	0	micromole/liter	FALSE	FALSE	species
fluid	C5b-9_3_Cn	0	micromole/liter	FALSE	FALSE	species
fluid	C5b-9_3_Vn	0	micromole/liter	FALSE	FALSE	species
fluid	C5b-9_4_Cn	0	micromole/liter	FALSE	FALSE	species
fluid	C5b-9_4_Vn	0	micromole/liter	FALSE	FALSE	species
fluid	C5b-9_5_Cn	0	micromole/liter	FALSE	FALSE	species
fluid	C5b-9_5_Vn	0	micromole/liter	FALSE	FALSE	species
fluid	C5b-9_6_Cn	0	micromole/liter	FALSE	FALSE	species
fluid	C5b-9_6_Vn	0	micromole/liter	FALSE	FALSE	species
fluid	C5b-9_7_Cn	0	micromole/liter	FALSE	FALSE	species
fluid	C5b-9_7_Vn	0	micromole/liter	FALSE	FALSE	species
fluid	C5b-9_8_Cn	0	micromole/liter	FALSE	FALSE	species
fluid	C5b-9_8_Vn	0	micromole/liter	FALSE	FALSE	species
fluid	C5b-9_9_Cn	0	micromole/liter	FALSE	FALSE	species
fluid	C5b-9_9_Vn	0	micromole/liter	FALSE	FALSE	species
fluid	C5b-9_10_Cn	0	micromole/liter	FALSE	FALSE	species
fluid	C5b-9_10_Vn	0	micromole/liter	FALSE	FALSE	species
fluid	C5b-9_11_Cn	0	micromole/liter	FALSE	FALSE	species
fluid	C5b-9_11_Vn	0	micromole/liter	FALSE	FALSE	species
fluid	C5b-9_12_Cn	0	micromole/liter	FALSE	FALSE	species
fluid	C5b-9_12_Vn	0	micromole/liter	FALSE	FALSE	species
fluid	C5b-9_1:Cn_Cn	0	micromole/liter	FALSE	FALSE	species
fluid	C5b-9_1:Cn_Vn	0	micromole/liter	FALSE	FALSE	species
fluid	C5b-9_1:Vn_Cn	0	micromole/liter	FALSE	FALSE	species
fluid	C5b-9_1:Vn_Vn	0	micromole/liter	FALSE	FALSE	species
fluid	C5b-9_2:Cn_Cn	0	micromole/liter	FALSE	FALSE	species
fluid	C5b-9_2:Cn_Vn	0	micromole/liter	FALSE	FALSE	species
fluid	C5b-9_2:Vn_Cn	0	micromole/liter	FALSE	FALSE	species
fluid	C5b-9_2:Vn_Vn	0	micromole/liter	FALSE	FALSE	species
fluid	C5b-9_3:Cn_Cn	0	micromole/liter	FALSE	FALSE	species
fluid	C5b-9_3:Cn_Vn	0	micromole/liter	FALSE	FALSE	species
fluid	C5b-9_3:Vn_Cn	0	micromole/liter	FALSE	FALSE	species
fluid	C5b-9_3:Vn_Vn	0	micromole/liter	FALSE	FALSE	species
fluid	C5b-9_4:Cn_Cn	0	micromole/liter	FALSE	FALSE	species
fluid	C5b-9_4:Cn_Vn	0	micromole/liter	FALSE	FALSE	species
fluid	C5b-9_4:Vn_Cn	0	micromole/liter	FALSE	FALSE	species
fluid	C5b-9_4:Vn_Vn	0	micromole/liter	FALSE	FALSE	species
fluid	C5b-9_5:Cn_Cn	0	micromole/liter	FALSE	FALSE	species
fluid	C5b-9_5:Cn_Vn	0	micromole/liter	FALSE	FALSE	species
fluid	C5b-9_5:Vn_Cn	0	micromole/liter	FALSE	FALSE	species
fluid	C5b-9_5:Vn_Vn	0	micromole/liter	FALSE	FALSE	species
fluid	C5b-9_6:Cn_Cn	0	micromole/liter	FALSE	FALSE	species
fluid	C5b-9_6:Cn_Vn	0	micromole/liter	FALSE	FALSE	species
fluid	C5b-9_6:Vn_Cn	0	micromole/liter	FALSE	FALSE	species
fluid	C5b-9_6:Vn_Vn	0	micromole/liter	FALSE	FALSE	species
fluid	C5b-9_7:Cn_Cn	0	micromole/liter	FALSE	FALSE	species
fluid	C5b-9_7:Cn_Vn	0	micromole/liter	FALSE	FALSE	species
fluid	C5b-9_7:Vn_Cn	0	micromole/liter	FALSE	FALSE	species
fluid	C5b-9_7:Vn_Vn	0	micromole/liter	FALSE	FALSE	species
fluid	C5b-9_8:Cn_Cn	0	micromole/liter	FALSE	FALSE	species
fluid	C5b-9_8:Cn_Vn	0	micromole/liter	FALSE	FALSE	species
fluid	C5b-9_8:Vn_Cn	0	micromole/liter	FALSE	FALSE	species
fluid	C5b-9_8:Vn_Vn	0	micromole/liter	FALSE	FALSE	species
fluid	C5b-9_9:Cn_Cn	0	micromole/liter	FALSE	FALSE	species
fluid	C5b-9_9:Cn_Vn	0	micromole/liter	FALSE	FALSE	species
fluid	C5b-9_9:Vn_Cn	0	micromole/liter	FALSE	FALSE	species
fluid	C5b-9_9:Vn_Vn	0	micromole/liter	FALSE	FALSE	species
fluid	C5b-9_10:Cn_Cn	0	micromole/liter	FALSE	FALSE	species
fluid	C5b-9_10:Cn_Vn	0	micromole/liter	FALSE	FALSE	species
fluid	C5b-9_10:Vn_Cn	0	micromole/liter	FALSE	FALSE	species
fluid	C5b-9_10:Vn_Vn	0	micromole/liter	FALSE	FALSE	species
fluid	C5b-9_11:Cn_Cn	0	micromole/liter	FALSE	FALSE	species
fluid	C5b-9_11:Cn_Vn	0	micromole/liter	FALSE	FALSE	species
fluid	C5b-9_11:Vn_Cn	0	micromole/liter	FALSE	FALSE	species
fluid	C5b-9_11:Vn_Vn	0	micromole/liter	FALSE	FALSE	species
fluid	C5b-9_12:Cn_Cn	0	micromole/liter	FALSE	FALSE	species
fluid	C5b-9_12:Cn_Vn	0	micromole/liter	FALSE	FALSE	species
fluid	C5b-9_12:Vn_Cn	0	micromole/liter	FALSE	FALSE	species
fluid	C5b-9_12:Vn_Vn	0	micromole/liter	FALSE	FALSE	species
fluid	C5b-9_16	0	micromole/liter	FALSE	FALSE	species
fluid	C5b-9_15	0	micromole/liter	FALSE	FALSE	species
fluid	C5b-9_14	0	micromole/liter	FALSE	FALSE	species
fluid	C5b-9_13	0	micromole/liter	FALSE	FALSE	species
fluid	C5b-9_16_Vn	0	micromole/liter	FALSE	FALSE	species
fluid	C5b-9_16_Cn	0	micromole/liter	FALSE	FALSE	species
fluid	C5b-9_15_Vn	0	micromole/liter	FALSE	FALSE	species
fluid	C5b-9_15_Cn	0	micromole/liter	FALSE	FALSE	species
fluid	C5b-9_14_Vn	0	micromole/liter	FALSE	FALSE	species
fluid	C5b-9_14_Cn	0	micromole/liter	FALSE	FALSE	species
fluid	C5b-9_13_Vn	0	micromole/liter	FALSE	FALSE	species
fluid	C5b-9_13_Cn	0	micromole/liter	FALSE	FALSE	species
surface	Cells	8.6502e-06	micromole/liter	FALSE	FALSE	species			6.5e-06	9.5e-06
surface	CD59	0	micromole/liter	FALSE	FALSE	species
surface	DAF	0	micromole/liter	FALSE	FALSE	species
surface	CR1	0	micromole/liter	FALSE	FALSE	species
surface	SA	0	micromole/liter	FALSE	FALSE	species
surface	C34b*	0	micromole/liter	FALSE	FALSE	species
surface	C3b	0	micromole/liter	FALSE	FALSE	species
surface	C3bBclose	0	micromole/liter	FALSE	FALSE	species
surface	C3bBb	0	micromole/liter	FALSE	FALSE	species
surface	C3b(meta)	0	micromole/liter	FALSE	FALSE	species
surface	C3bC3b	0	micromole/liter	FALSE	FALSE	species
surface	C3bBC3b	0	micromole/liter	FALSE	FALSE	species
surface	C3bBbC3b	0	micromole/liter	FALSE	FALSE	species
surface	C3bH	0	micromole/liter	FALSE	FALSE	species
surface	iC3b	0	micromole/liter	FALSE	FALSE	species
surface	C3bC3bH	0	micromole/liter	FALSE	FALSE	species
surface	iC3biC3b	0	micromole/liter	FALSE	FALSE	species
surface	C5b-7	0	micromole/liter	FALSE	FALSE	species
surface	C5b-8	0	micromole/liter	FALSE	FALSE	species
surface	C5b-9_1	0	micromole/liter	FALSE	FALSE	species
surface	C5b-9_2	0	micromole/liter	FALSE	FALSE	species
surface	C5b-9_3	0	micromole/liter	FALSE	FALSE	species
surface	C5b-9_4	0	micromole/liter	FALSE	FALSE	species
surface	C5b-9_5	0	micromole/liter	FALSE	FALSE	species
surface	C5b-9_6	0	micromole/liter	FALSE	FALSE	species
surface	C5b-9_7	0	micromole/liter	FALSE	FALSE	species
surface	C5b-9_8	0	micromole/liter	FALSE	FALSE	species
surface	C5b-9_9	0	micromole/liter	FALSE	FALSE	species
surface	C5b-9_10	0	micromole/liter	FALSE	FALSE	species
surface	C5b-9_11	0	micromole/liter	FALSE	FALSE	species
surface	C5b-9_12	0	micromole/liter	FALSE	FALSE	species
surface	C5b-9_13	0	micromole/liter	FALSE	FALSE	species
surface	C5b-9_14	0	micromole/liter	FALSE	FALSE	species
surface	C5b-9_15	0	micromole/liter	FALSE	FALSE	species
surface	C5b-9_16	0	micromole/liter	FALSE	FALSE	species
surface	C5b-9_1:CD59	0	micromole/liter	FALSE	FALSE	species
surface	C5b-9_2:CD59	0	micromole/liter	FALSE	FALSE	species
surface	C5b-9_3:CD59	0	micromole/liter	FALSE	FALSE	species
surface	C5b-9_4:CD59	0	micromole/liter	FALSE	FALSE	species
surface	C5b-9_5:CD59	0	micromole/liter	FALSE	FALSE	species
surface	C5b-9_6:CD59	0	micromole/liter	FALSE	FALSE	species
surface	C5b-9_7:CD59	0	micromole/liter	FALSE	FALSE	species
surface	C5b-9_8:CD59	0	micromole/liter	FALSE	FALSE	species
surface	C5b-9_9:CD59	0	micromole/liter	FALSE	FALSE	species
surface	C5b-9_10:CD59	0	micromole/liter	FALSE	FALSE	species
surface	C5b-9_11:CD59	0	micromole/liter	FALSE	FALSE	species
surface	C5b-9_12:CD59	0	micromole/liter	FALSE	FALSE	species
surface	C5b-9_13:CD59	0	micromole/liter	FALSE	FALSE	species
surface	C5b-9_14:CD59	0	micromole/liter	FALSE	FALSE	species
surface	C5b-9_15:CD59	0	micromole/liter	FALSE	FALSE	species
surface	C5b-9_16:CD59	0	micromole/liter	FALSE	FALSE	species
surface	MAC	0	micromole/liter	FALSE	FALSE	species
surface	C5b-8:CD59	0	micromole/liter	FALSE	FALSE	species
surface	C3bP	0	micromole/liter	FALSE	FALSE	species
surface	C3bBPclose	0	micromole/liter	FALSE	FALSE	species
surface	C3bBbP	0	micromole/liter	FALSE	FALSE	species
surface	C3bC3bP	0	micromole/liter	FALSE	FALSE	species
surface	C3bBC3bP	0	micromole/liter	FALSE	FALSE	species
surface	C3bBbC3bP	0	micromole/liter	FALSE	FALSE	species
surface	C3bBopen	0	micromole/liter	FALSE	FALSE	species
surface	C3bB	0	micromole/liter	FALSE	FALSE	species
surface	C3bBPopen	0	micromole/liter	FALSE	FALSE	species
surface	C3bBP	0	micromole/liter	FALSE	FALSE	species
surface	iC3bP	0	micromole/liter	FALSE	FALSE	species
surface	P*	0	micromole/liter	FALSE	FALSE	species
surface	C3bC3bPH	0	micromole/liter	FALSE	FALSE	species
surface	iC3biC3bP	0	micromole/liter	FALSE	FALSE	species
surface	C3bPH	0	micromole/liter	FALSE	FALSE	species
surface	C3b_CR1	0	micromole/liter	FALSE	FALSE	species
surface	C3bP_CR1	0	micromole/liter	FALSE	FALSE	species
surface	iC3b_CR1	0	micromole/liter	FALSE	FALSE	species
surface	iC3bP_CR1	0	micromole/liter	FALSE	FALSE	species
surface	C3dg	0	micromole/liter	FALSE	FALSE	species
surface	C3dg_P	0	micromole/liter	FALSE	FALSE	species
surface	C5b-8_Cn	0	micromole/liter	FALSE	FALSE	species
surface	C5b-8_Vn	0	micromole/liter	FALSE	FALSE	species
surface	C5b-9_1_Cn	0	micromole/liter	FALSE	FALSE	species
surface	C5b-9_1_Vn	0	micromole/liter	FALSE	FALSE	species
surface	C5b-9_2_Cn	0	micromole/liter	FALSE	FALSE	species
surface	C5b-9_2_Vn	0	micromole/liter	FALSE	FALSE	species
surface	C5b-9_3_Cn	0	micromole/liter	FALSE	FALSE	species
surface	C5b-9_3_Vn	0	micromole/liter	FALSE	FALSE	species
surface	C5b-9_4_Cn	0	micromole/liter	FALSE	FALSE	species
surface	C5b-9_4_Vn	0	micromole/liter	FALSE	FALSE	species
surface	C5b-9_5_Cn	0	micromole/liter	FALSE	FALSE	species
surface	C5b-9_5_Vn	0	micromole/liter	FALSE	FALSE	species
surface	C5b-9_6_Cn	0	micromole/liter	FALSE	FALSE	species
surface	C5b-9_6_Vn	0	micromole/liter	FALSE	FALSE	species
surface	C5b-9_7_Cn	0	micromole/liter	FALSE	FALSE	species
surface	C5b-9_7_Vn	0	micromole/liter	FALSE	FALSE	species
surface	C5b-9_8_Cn	0	micromole/liter	FALSE	FALSE	species
surface	C5b-9_8_Vn	0	micromole/liter	FALSE	FALSE	species
surface	C5b-9_9_Cn	0	micromole/liter	FALSE	FALSE	species
surface	C5b-9_9_Vn	0	micromole/liter	FALSE	FALSE	species
surface	C5b-9_10_Cn	0	micromole/liter	FALSE	FALSE	species
surface	C5b-9_10_Vn	0	micromole/liter	FALSE	FALSE	species
surface	C5b-9_11_Cn	0	micromole/liter	FALSE	FALSE	species
surface	C5b-9_11_Vn	0	micromole/liter	FALSE	FALSE	species
surface	C5b-9_12_Cn	0	micromole/liter	FALSE	FALSE	species
surface	C5b-9_12_Vn	0	micromole/liter	FALSE	FALSE	species
surface	C5b-9_13_Cn	0	micromole/liter	FALSE	FALSE	species
surface	C5b-9_13_Vn	0	micromole/liter	FALSE	FALSE	species
surface	C5b-9_14_Cn	0	micromole/liter	FALSE	FALSE	species
surface	C5b-9_14_Vn	0	micromole/liter	FALSE	FALSE	species
surface	C5b-9_15_Cn	0	micromole/liter	FALSE	FALSE	species
surface	C5b-9_15_Vn	0	micromole/liter	FALSE	FALSE	species
surface	C5b-9_16_Cn	0	micromole/liter	FALSE	FALSE	species
surface	C5b-9_16_Vn	0	micromole/liter	FALSE	FALSE	species

## Sheet: Reactions
#	Tag	Compartment	Name	Reaction	Rate	Reversible	Active	Type	Notes
1	Alternative pathway; Tickover	fluid	hydrolysis of C3	fluid.C3 -> fluid.[C3(H2O)]	[k_cat_C3_(H2O)]*fluid.C3	FALSE	TRUE	reaction
2	Alternative pathway; Tickover	fluid	formation of C3(H2O)B	fluid.[C3(H2O)] + fluid.FB <-> fluid.[C3(H2O)B]	([k_C3(H2O)B_on]*fluid.[C3(H2O)]*fluid.FB - [k_C3(H2O)B_off]*fluid.[C3(H2O)B])*fluid	TRUE	TRUE	reaction
3	Alternative pathway; Tickover	fluid	activation of C3(H2O)B by FD	fluid.[C3(H2O)B] + fluid.FD -> fluid.[C3(H2O)Bb] + fluid.Ba + fluid.FD	([k_cat_C3(H2O)B_D]*fluid.[C3(H2O)B]*fluid.FD/([K_m_C3(H2O)B_D]+fluid.[C3(H2O)B]))*fluid	FALSE	TRUE	reaction
4	Alternative pathway; Tickover	fluid	dissociation Bb from C3(H2O)Bb	fluid.[C3(H2O)Bb] -> fluid.[C3(H2O)] + fluid.Bb	[k_C3(H2O)Bb_off]*fluid.[C3(H2O)Bb]	FALSE	TRUE	reaction
5	Alternative pathway; Tickover	fluid	activation C3 by C3(H2O)Bb	fluid.C3 + fluid.[C3(H2O)Bb] -> fluid.[C3b(meta)] + fluid.C3a + fluid.[C3(H2O)Bb]	([k_cat_C3_C3(H2O)Bb]*fluid.C3*fluid.[C3(H2O)Bb]/([K_m_C3_C3(H2O)Bb]+fluid.C3))*fluid	FALSE	TRUE	reaction
6	Alternative pathway; Tickover	fluid	formation of C3b in fluid	fluid.[C3b(meta)] -> fluid.C3b	k_C3b_on_fluid*fluid.[C3b(meta)]	FALSE	TRUE	reaction
7	Alternative pathway; Surface amplification	surface	formation of C3b on surface	fluid.[C3b(meta)] + surface.[C34b*] -> surface.C3b	k_C3b_on_surface*fluid.[C3b(meta)]*surface.[C34b*]*fluid	FALSE	TRUE	reaction
8	Alternative pathway; Tickover	fluid	formation of C3bB in fluid	fluid.C3b + fluid.FB <-> fluid.C3bBclose	(k_C3bB_on*fluid.C3b*fluid.FB-k_C3bB_off*fluid.C3bBclose)*fluid	TRUE	TRUE	reaction
9	Alternative pathway; Surface amplification	surface	formation of C3bB on surface	surface.C3b + fluid.FB <-> surface.C3bBclose	(k_C3bB_on*surface.C3b*fluid.FB-k_C3bB_off*surface.C3bBclose)*fluid	TRUE	TRUE	reaction
10	Alternative pathway; Tickover	fluid	activation of C3B by FD in fluid	fluid.C3bBopen + fluid.FD -> fluid.C3bBb + fluid.Ba + fluid.FD	(k_cat_C3bB_D*(fluid.C3bBopen+dummy_uM_0)*fluid.FD/(K_m_C3bB_D+(fluid.C3bBopen+dummy_uM_0)))*fluid	FALSE	TRUE	reaction
11	Alternative pathway; Surface amplification	surface	activation of C3bB by FD on surface	surface.C3bBopen + fluid.FD -> surface.C3bBb + fluid.Ba + fluid.FD	(k_cat_C3bB_D*(surface.C3bBopen+dummy_uM_0)*fluid.FD/(K_m_C3bB_D+(surface.C3bBopen+dummy_uM_0)))*fluid	FALSE	TRUE	reaction
12	Alternative pathway; Tickover	fluid	dissocation of Bb from C3bBb in fluid	fluid.C3bBb -> fluid.C3b + fluid.Bb	k_Bb_C3bBb_dissoc*fluid.C3bBb	FALSE	TRUE	reaction
13	Alternative pathway; Surface amplification	surface	dissocation of Bb from C3bBb on surface	surface.C3bBb -> surface.C3b + fluid.Bb	k_Bb_C3bBb_dissoc*surface.C3bBb	FALSE	TRUE	reaction
14	Alternative pathway; FH; SA		decay acceleration of Bb from C3bBb by FH on surface	surface.C3bBb + fluid.FH + surface.SA -> surface.C3bH + fluid.Bb + surface.SA	(k_Bb_C3bBb_dissoc*k_deg_C3bBb_H_factor*surface.C3bBb*fluid.FH*surface.SA/K_m_C3bBb_H_SA)*fluid	FALSE	TRUE	reaction
15	Alternative pathway; FH; Tickover	fluid	formation of C3(H2O)H in fluid	fluid.[C3(H2O)] + fluid.FH <-> fluid.[C3(H2O)H]	(k_C3bH_on_hydr*fluid.[C3(H2O)]*fluid.FH - k_C3bH_off*fluid.[C3(H2O)H])*fluid	TRUE	TRUE	reaction
16	Alternative pathway; FH; Tickover	fluid	formation of C3bH in fluid	fluid.C3b + fluid.FH <-> fluid.C3bH	(k_C3bH_on*fluid.C3b*fluid.FH - k_C3bH_off*fluid.C3bH)*fluid	TRUE	TRUE	reaction
17	Alternative pathway; FH; Tickover	fluid	inactivation C3(H2O)H by FI	fluid.[C3(H2O)H] + fluid.FI -> fluid.[iC3(H2O)] + fluid.FI + fluid.FH	(k_cat_C3bH_I*fluid.[C3(H2O)H]*fluid.FI/(K_m_C3bH_I+fluid.[C3(H2O)H]))*fluid	FALSE	TRUE	reaction
18	Alternative pathway; FH; Tickover	fluid	inactivation C3bH by FI in fluid	fluid.C3bH + fluid.FI -> fluid.iC3b + fluid.FI + fluid.FH	(k_cat_C3bH_I*fluid.C3bH*fluid.FI/(K_m_C3bH_I+fluid.C3bH))*fluid	FALSE	TRUE	reaction
19	Terminal pathway	fluid	formation of C5b-7(meta)	fluid.C5b6 + fluid.C7 <-> fluid.[C5b-7(meta)]	([k_C5b-7(meta)_on]*fluid.C5b6*fluid.C7 - [k_C5b-7(meta)_off]*fluid.[C5b-7(meta)])*fluid	TRUE	TRUE	reaction
20	Terminal pathway	surface	transfer of C5b-7(meta) to surface	fluid.[C5b-7(meta)] + surface.Cells -> surface.[C5b-7] + surface.Cells	[k_C5b-7_on_surface]*fluid.[C5b-7(meta)]*surface.Cells*fluid	FALSE	TRUE	reaction
21	Terminal pathway	fluid	inactivation of C5b-7(meta) in fluid	fluid.[C5b-7(meta)] -> fluid.[C5b-7]	[k_C5b-7_on_fluid]*fluid.[C5b-7(meta)]	FALSE	TRUE	reaction
22	Terminal pathway	surface	formation of C5b-8 on surface	surface.[C5b-7] + fluid.C8 -> surface.[C5b-8]	[k_C5b-8_on]*surface.[C5b-7]*fluid.C8*fluid	FALSE	TRUE	reaction
23	Terminal pathway	fluid	inhibition of C5b-7(meta) by C8	fluid.[C5b-7(meta)] + fluid.C8 -> fluid.[C5b-8]	[k_C5b-8_on]*fluid.[C5b-7(meta)]*fluid.C8*fluid	FALSE	TRUE	reaction
24	Terminal pathway	fluid	formation of C5b-8 in fluid	fluid.[C5b-7] + fluid.C8 -> fluid.[C5b-8]	[k_C5b-8_on]*fluid.[C5b-7]*fluid.C8*fluid	FALSE	TRUE	reaction
25	Terminal pathway	fluid	formation of C5b-9_1 in fluid	fluid.[C5b-8] + fluid.C9 -> fluid.[C5b-9_1]	[k_C5b-9_on]*fluid.[C5b-8]*fluid.C9*fluid	FALSE	TRUE	reaction
26	Terminal pathway	fluid	formation of C5b-9_2 in fluid	fluid.[C5b-9_1] + fluid.C9 -> fluid.[C5b-9_2]	[k_C5b-9_on]*fluid.[C5b-9_1]*fluid.C9*fluid	FALSE	TRUE	reaction
27	Terminal pathway	fluid	formation of C5b-9_3 in fluid	fluid.[C5b-9_2] + fluid.C9 -> fluid.[C5b-9_3]	[k_C5b-9_on]*fluid.[C5b-9_2]*fluid.C9*fluid	FALSE	TRUE	reaction
28	Terminal pathway	fluid	formation of C5b-9_4 in fluid	fluid.[C5b-9_3] + fluid.C9 -> fluid.[C5b-9_4]	[k_C5b-9_on]*fluid.[C5b-9_3]*fluid.C9*fluid	FALSE	TRUE	reaction
29	Terminal pathway	fluid	formation of C5b-9_5 in fluid	fluid.[C5b-9_4] + fluid.C9 -> fluid.[C5b-9_5]	[k_C5b-9_on]*fluid.[C5b-9_4]*fluid.C9*fluid	FALSE	TRUE	reaction
30	Terminal pathway	fluid	formation of C5b-9_6 in fluid	fluid.[C5b-9_5] + fluid.C9 -> fluid.[C5b-9_6]	[k_C5b-9_on]*fluid.[C5b-9_5]*fluid.C9*fluid	FALSE	TRUE	reaction
31	Terminal pathway	fluid	formation of C5b-9_7 in fluid	fluid.[C5b-9_6] + fluid.C9 -> fluid.[C5b-9_7]	[k_C5b-9_on]*fluid.[C5b-9_6]*fluid.C9*fluid	FALSE	TRUE	reaction
32	Terminal pathway	fluid	formation of C5b-9_8 in fluid	fluid.[C5b-9_7] + fluid.C9 -> fluid.[C5b-9_8]	[k_C5b-9_on]*fluid.[C5b-9_7]*fluid.C9*fluid	FALSE	TRUE	reaction
33	Terminal pathway	fluid	formation of C5b-9_9 in fluid	fluid.[C5b-9_8] + fluid.C9 -> fluid.[C5b-9_9]	[k_C5b-9_on]*fluid.[C5b-9_8]*fluid.C9*fluid	FALSE	TRUE	reaction
34	Terminal pathway	fluid	formation of C5b-9_10 in fluid	fluid.[C5b-9_9] + fluid.C9 -> fluid.[C5b-9_10]	[k_C5b-9_on]*fluid.[C5b-9_9]*fluid.C9*fluid	FALSE	TRUE	reaction
35	Terminal pathway	fluid	formation of C5b-9_11 in fluid	fluid.[C5b-9_10] + fluid.C9 -> fluid.[C5b-9_11]	[k_C5b-9_on]*fluid.[C5b-9_10]*fluid.C9*fluid	FALSE	TRUE	reaction
36	Terminal pathway	fluid	formation of C5b-9_12 in fluid	fluid.[C5b-9_11] + fluid.C9 -> fluid.[C5b-9_12]	[k_C5b-9_on]*fluid.[C5b-9_11]*fluid.C9*fluid	FALSE	TRUE	reaction
37	Terminal pathway	surface	formation of C5b-9_1 on surface	surface.[C5b-8] + fluid.C9 -> surface.[C5b-9_1]	[k_C5b-9_on]*surface.[C5b-8]*fluid.C9*fluid	FALSE	TRUE	reaction
38	Terminal pathway	surface	formation of C5b-9_2 on surface	surface.[C5b-9_1] + fluid.C9 -> surface.[C5b-9_2]	[k_C5b-9_on]*surface.[C5b-9_1]*fluid.C9*fluid	FALSE	TRUE	reaction
39	Terminal pathway	surface	formation of C5b-9_3 on surface	surface.[C5b-9_2] + fluid.C9 -> surface.[C5b-9_3]	[k_C5b-9_on]*surface.[C5b-9_2]*fluid.C9*fluid	FALSE	TRUE	reaction
40	Terminal pathway	surface	formation of C5b-9_4 on surface	surface.[C5b-9_3] + fluid.C9 -> surface.[C5b-9_4]	[k_C5b-9_on]*surface.[C5b-9_3]*fluid.C9*fluid	FALSE	TRUE	reaction
41	Terminal pathway	surface	formation of C5b-9_5 on surface	surface.[C5b-9_4] + fluid.C9 -> surface.[C5b-9_5]	[k_C5b-9_on]*surface.[C5b-9_4]*fluid.C9*fluid	FALSE	TRUE	reaction
42	Terminal pathway	surface	formation of C5b-9_6 on surface	surface.[C5b-9_5] + fluid.C9 -> surface.[C5b-9_6]	[k_C5b-9_on]*surface.[C5b-9_5]*fluid.C9*fluid	FALSE	TRUE	reaction
43	Terminal pathway	surface	formation of C5b-9_7 on surface	surface.[C5b-9_6] + fluid.C9 -> surface.[C5b-9_7]	[k_C5b-9_on]*surface.[C5b-9_6]*fluid.C9*fluid	FALSE	TRUE	reaction
44	Terminal pathway	surface	formation of C5b-9_8 on surface	surface.[C5b-9_7] + fluid.C9 -> surface.[C5b-9_8]	[k_C5b-9_on]*surface.[C5b-9_7]*fluid.C9*fluid	FALSE	TRUE	reaction
45	Terminal pathway	surface	formation of C5b-9_9 on surface	surface.[C5b-9_8] + fluid.C9 -> surface.[C5b-9_9]	[k_C5b-9_on]*surface.[C5b-9_8]*fluid.C9*fluid	FALSE	TRUE	reaction
46	Terminal pathway	surface	formation of C5b-9_10 on surface	surface.[C5b-9_9] + fluid.C9 -> surface.[C5b-9_10]	[k_C5b-9_on]*surface.[C5b-9_9]*fluid.C9*fluid	FALSE	TRUE	reaction
47	Terminal pathway	surface	formation of C5b-9_11 on surface	surface.[C5b-9_10] + fluid.C9 -> surface.[C5b-9_11]	[k_C5b-9_on]*surface.[C5b-9_10]*fluid.C9*fluid	FALSE	TRUE	reaction
48	Terminal pathway	surface	formation of C5b-9_12 on surface	surface.[C5b-9_11] + fluid.C9 -> surface.[C5b-9_12]	[k_C5b-9_on]*surface.[C5b-9_11]*fluid.C9*fluid	FALSE	TRUE	reaction
49	Terminal pathway	surface	formation of C5b-9_13 on surface	surface.[C5b-9_12] + fluid.C9 -> surface.[C5b-9_13]	[k_C5b-9_on]*surface.[C5b-9_12]*fluid.C9*fluid	FALSE	TRUE	reaction
50	Terminal pathway	surface	formation of C5b-9_14 on surface	surface.[C5b-9_13] + fluid.C9 -> surface.[C5b-9_14]	[k_C5b-9_on]*surface.[C5b-9_13]*fluid.C9*fluid	FALSE	TRUE	reaction
51	Terminal pathway	surface	formation of C5b-9_15 on surface	surface.[C5b-9_14] + fluid.C9 -> surface.[C5b-9_15]	[k_C5b-9_on]*surface.[C5b-9_14]*fluid.C9*fluid	FALSE	TRUE	reaction
52	Terminal pathway	surface	formation of C5b-9_16 on surface	surface.[C5b-9_15] + fluid.C9 -> surface.[C5b-9_16]	[k_C5b-9_on]*surface.[C5b-9_15]*fluid.C9*fluid	FALSE	TRUE	reaction
53	Terminal pathway; Surface regulators	surface	formation of C5b-8:CD59	surface.[C5b-8] + surface.CD59 <-> surface.[C5b-8:CD59]	([k_C5b-8/9:CD59_on]*surface.[C5b-8]*surface.CD59 - [k_C5b-8/9:CD59_off]*surface.[C5b-8:CD59])*fluid	TRUE	TRUE	reaction
54	Terminal pathway; Surface regulators	surface	formation of C5b-9_1:CD59	surface.[C5b-9_1] + surface.CD59 <-> surface.[C5b-9_1:CD59]	([k_C5b-8/9:CD59_on]*surface.[C5b-9_1]*surface.CD59 - [k_C5b-8/9:CD59_off]*surface.[C5b-9_1:CD59])*fluid	TRUE	TRUE	reaction
55	Terminal pathway; Surface regulators	surface	formation of C5b-9_2:CD59	surface.[C5b-9_2] + surface.CD59 <-> surface.[C5b-9_2:CD59]	([k_C5b-8/9:CD59_on]*surface.[C5b-9_2]*surface.CD59 - [k_C5b-8/9:CD59_off]*surface.[C5b-9_2:CD59])*fluid	TRUE	TRUE	reaction
56	Terminal pathway; Surface regulators	surface	formation of C5b-9_3:CD59	surface.[C5b-9_3] + surface.CD59 <-> surface.[C5b-9_3:CD59]	([k_C5b-8/9:CD59_on]*surface.[C5b-9_3]*surface.CD59 - [k_C5b-8/9:CD59_off]*surface.[C5b-9_3:CD59])*fluid	TRUE	TRUE	reaction
57	Terminal pathway; Surface regulators	surface	formation of C5b-9_4:CD59	surface.[C5b-9_4] + surface.CD59 <-> surface.[C5b-9_4:CD59]	([k_C5b-8/9:CD59_on]*surface.[C5b-9_4]*surface.CD59 - [k_C5b-8/9:CD59_off]*surface.[C5b-9_4:CD59])*fluid	TRUE	TRUE	reaction
58	Terminal pathway; Surface regulators	surface	formation of C5b-9_5:CD59	surface.[C5b-9_5] + surface.CD59 <-> surface.[C5b-9_5:CD59]	([k_C5b-8/9:CD59_on]*surface.[C5b-9_5]*surface.CD59 - [k_C5b-8/9:CD59_off]*surface.[C5b-9_5:CD59])*fluid	TRUE	TRUE	reaction
59	Terminal pathway; Surface regulators	surface	formation of C5b-9_6:CD59	surface.[C5b-9_6] + surface.CD59 <-> surface.[C5b-9_6:CD59]	([k_C5b-8/9:CD59_on]*surface.[C5b-9_6]*surface.CD59 - [k_C5b-8/9:CD59_off]*surface.[C5b-9_6:CD59])*fluid	TRUE	TRUE	reaction
60	Terminal pathway; Surface regulators	surface	formation of C5b-9_7:CD59	surface.[C5b-9_7] + surface.CD59 <-> surface.[C5b-9_7:CD59]	([k_C5b-8/9:CD59_on]*surface.[C5b-9_7]*surface.CD59 - [k_C5b-8/9:CD59_off]*surface.[C5b-9_7:CD59])*fluid	TRUE	TRUE	reaction
61	Terminal pathway; Surface regulators	surface	formation of C5b-9_8:CD59	surface.[C5b-9_8] + surface.CD59 <-> surface.[C5b-9_8:CD59]	([k_C5b-8/9:CD59_on]*surface.[C5b-9_8]*surface.CD59 - [k_C5b-8/9:CD59_off]*surface.[C5b-9_8:CD59])*fluid	TRUE	TRUE	reaction
62	Terminal pathway; Surface regulators	surface	formation of C5b-9_9:CD59	surface.[C5b-9_9] + surface.CD59 <-> surface.[C5b-9_9:CD59]	([k_C5b-8/9:CD59_on]*surface.[C5b-9_9]*surface.CD59 - [k_C5b-8/9:CD59_off]*surface.[C5b-9_9:CD59])*fluid	TRUE	TRUE	reaction
63	Terminal pathway; Surface regulators	surface	formation of C5b-9_10:CD59	surface.[C5b-9_10] + surface.CD59 <-> surface.[C5b-9_10:CD59]	([k_C5b-8/9:CD59_on]*surface.[C5b-9_10]*surface.CD59 - [k_C5b-8/9:CD59_off]*surface.[C5b-9_10:CD59])*fluid	TRUE	TRUE	reaction
64	Terminal pathway; Surface regulators	surface	formation of C5b-9_11:CD59	surface.[C5b-9_11] + surface.CD59 <-> surface.[C5b-9_11:CD59]	([k_C5b-8/9:CD59_on]*surface.[C5b-9_11]*surface.CD59 - [k_C5b-8/9:CD59_off]*surface.[C5b-9_11:CD59])*fluid	TRUE	TRUE	reaction
65	Terminal pathway; Surface regulators	surface	formation of C5b-9_12:CD59	surface.[C5b-9_12] + surface.CD59 <-> surface.[C5b-9_12:CD59]	([k_C5b-8/9:CD59_on]*surface.[C5b-9_12]*surface.CD59 - [k_C5b-8/9:CD59_off]*surface.[C5b-9_12:CD59])*fluid	TRUE	TRUE	reaction
66	Terminal pathway; Surface regulators	surface	formation of C5b-9_13:CD59	surface.[C5b-9_13] + surface.CD59 <-> surface.[C5b-9_13:CD59]	([k_C5b-8/9:CD59_on]*surface.[C5b-9_13]*surface.CD59 - [k_C5b-8/9:CD59_off]*surface.[C5b-9_13:CD59])*fluid	TRUE	TRUE	reaction
67	Terminal pathway; Surface regulators	surface	formation of C5b-9_14:CD59	surface.[C5b-9_14] + surface.CD59 <-> surface.[C5b-9_14:CD59]	([k_C5b-8/9:CD59_on]*surface.[C5b-9_14]*surface.CD59 - [k_C5b-8/9:CD59_off]*surface.[C5b-9_14:CD59])*fluid	TRUE	TRUE	reaction
68	Terminal pathway; Surface regulators	surface	formation of C5b-9_15:CD59	surface.[C5b-9_15] + surface.CD59 <-> surface.[C5b-9_15:CD59]	([k_C5b-8/9:CD59_on]*surface.[C5b-9_15]*surface.CD59 - [k_C5b-8/9:CD59_off]*surface.[C5b-9_15:CD59])*fluid	TRUE	TRUE	reaction
69	Terminal pathway; Surface regulators	surface	formation of C5b-9_16:CD59	surface.[C5b-9_16] + surface.CD59 <-> surface.[C5b-9_16:CD59]	([k_C5b-8/9:CD59_on]*surface.[C5b-9_16]*surface.CD59 - [k_C5b-8/9:CD59_off]*surface.[C5b-9_16:CD59])*fluid	TRUE	TRUE	reaction
70	Alternative pathway; Tickover	fluid	activation C3 by C3bBb in fluid	fluid.C3bBb + fluid.C3 -> fluid.C3bBb + fluid.[C3b(meta)] + fluid.C3a	k_cat_C3_C3bBb*C3*fluid.C3bBb/(K_m_C3_C3bBb+C3)	FALSE	TRUE	reaction
71	Alternative pathway; Surface amplification		activation of C3 by C3bBb	fluid.C3 + surface.C3bBb -> surface.[C3b(meta)] + surface.C3bBb + fluid.C3a	(k_cat_C3_C3bBb*fluid.C3*surface.C3bBb/(K_m_C3_C3bBb+fluid.C3))*fluid	FALSE	TRUE	reaction
72	Alternative pathway; Surface amplification	surface	formation of C3b3b	surface.C3b + surface.[C3b(meta)] -> surface.C3bC3b	[k_C3b:C3b_on]*surface.C3b*surface.[C3b(meta)]	FALSE	TRUE	reaction
73	Alternative pathway; Surface amplification	surface	formation of C3bBb3b by C3bBb	surface.C3bBb + surface.[C3b(meta)] -> surface.C3bBbC3b	[k_C3b:C3b_on]*surface.C3bBb*surface.[C3b(meta)]	FALSE	TRUE	reaction
74	Alternative pathway; Surface amplification		formation of C3bB3b by C3bC3b	surface.C3bC3b + fluid.FB <-> surface.C3bBC3b	(k_C3bB_on*surface.C3bC3b*fluid.FB - k_C3bB_off*surface.C3bBC3b)*fluid	TRUE	TRUE	reaction
75	Alternative pathway; Surface amplification		activation of C3BC3b by FD on surface	surface.C3bBC3b + fluid.FD -> surface.C3bBbC3b + fluid.FD + fluid.Ba	(k_cat_C3bB_D*surface.C3bBC3b*fluid.FD/(K_m_C3bB_D+surface.C3bBC3b))*fluid	FALSE	TRUE	reaction
76	Alternative pathway; Surface amplification	surface	dissocation of Bb from C3bBbC3b on surface	surface.C3bBbC3b -> surface.C3bC3b + fluid.Bb	(k_Bb_C3bBb_dissoc*surface.C3bBbC3b)*fluid	FALSE	TRUE	reaction
77	Dissociation from cell surface	surface	dissociation of C3b from surface	surface.C3b -> fluid.C3b + surface.[C34b*]	(k_C3b_off_surface*surface.C3b)*fluid	FALSE	TRUE	reaction
78	Dissociation from cell surface	surface	dissociation of C3bB from surface	surface.C3bBclose -> fluid.C3bBclose + surface.[C34b*]	(k_C3b_off_surface*surface.C3bBclose)*fluid	FALSE	TRUE	reaction
79	Dissociation from cell surface	surface	dissociation of C3bBb from surface	surface.C3bBb -> fluid.C3bBb + surface.[C34b*]	(k_C3b_off_surface*surface.C3bBb)*fluid	FALSE	TRUE	reaction
80	Dissociation from cell surface	surface	dissociation of C3bC3b from surface	surface.C3bC3b -> fluid.C3bC3b + surface.[C34b*]	(k_C3b_off_surface*surface.C3bC3b)*fluid	FALSE	TRUE	reaction
81	Dissociation from cell surface	surface	dissociation of C3bBC3b from surface	surface.C3bBC3b -> fluid.C3bBC3b + surface.[C34b*]	(k_C3b_off_surface*surface.C3bBC3b)*fluid	FALSE	TRUE	reaction
82	Dissociation from cell surface	surface	dissociation of C3bBbC3b from surface	surface.C3bBbC3b -> fluid.C3bBbC3b + surface.[C34b*]	(k_C3b_off_surface*surface.C3bBbC3b)*fluid	FALSE	TRUE	reaction
83	Alternative pathway; FH		inactivation C3bC3bH by FI on surface	surface.C3bC3bH + fluid.FI -> surface.iC3biC3b + fluid.FH + fluid.FI	(k_cat_C3bH_I*surface.C3bC3bH*fluid.FI/(K_m_C3bH_I+surface.C3bC3bH))*fluid	FALSE	TRUE	reaction
84	Alternative pathway; FH		inactivation C3bH by FI on surface	surface.C3bH + fluid.FI -> surface.iC3b + fluid.FH + fluid.FI	(k_cat_C3bH_I*surface.C3bH*fluid.FI/(K_m_C3bH_I+surface.C3bH))*fluid	FALSE	TRUE	reaction
85	Alternative pathway; Surface amplification	surface	dissociation of C3b from C3bC3b	surface.C3bC3b -> surface.C3b + fluid.C3b	[k_C3b:C3b_off]*surface.C3bC3b*fluid	FALSE	TRUE	reaction
86	Terminal pathway		activation of C5 by C3bBbC3b	fluid.C5 + surface.C3bBbC3b + surface.C3bBbC3bP -> fluid.C5b + fluid.C5a + surface.C3bBbC3b + surface.C3bBbC3bP	(k_cat_C5_C3bBbC3b*fluid.C5*(surface.C3bBbC3b+surface.C3bBbC3bP)/(K_m_C5_C3bBbC3b+fluid.C5))*fluid	FALSE	TRUE	reaction
87	Terminal pathway	fluid	formation of C5b6	fluid.C5b + fluid.C6 -> fluid.C5b6	k_C5b6_on*fluid.C5b*fluid.C6	FALSE	TRUE	reaction
88	Alternative pathway; FH; SA		formation of C3bH on surface	surface.C3b + surface.SA + fluid.FH <-> surface.C3bH + surface.SA	(k_C3bH_on*surface.C3b*fluid.FH*surface.SA/K_m_C3bBb_H_SA - k_C3bH_off*surface.C3bH)*fluid	TRUE	TRUE	reaction
89	Alternative pathway; FH; SA		formation of C3bC3bH on surface	surface.C3bC3b + surface.SA + fluid.FH <-> surface.C3bC3bH + surface.SA	(k_C3bH_on*surface.C3bC3b*fluid.FH*surface.SA/K_m_C3bBb_H_SA - k_C3bH_off*surface.C3bC3bH)*fluid	TRUE	TRUE	reaction
90	Alternative pathway; Surface amplification	surface	formation of C3b on surface from surface.C3b(meta)	surface.[C3b(meta)] + surface.[C34b*] -> surface.C3b	[k_C3b:C3b_on]*surface.[C3b(meta)]*surface.[C34b*]	FALSE	TRUE	reaction
91	Alternative pathway; Surface amplification	surface	formation of C3b in fluid from C3b(meta) on surface	surface.[C3b(meta)] -> fluid.C3b	k_C3b_on_fluid*surface.[C3b(meta)]*fluid	FALSE	TRUE	reaction
92	Alternative pathway; Properdin		formation of C3bP on surface	fluid.FPn + surface.C3b <-> surface.C3bP + 2 surface.[P*]	(k_C3bP_on*fluid.FPn*surface.C3b-k_C3bP_off*surface.C3bP)*fluid	TRUE	TRUE	reaction
93	Alternative pathway; Properdin		formation of C3bBbP from C3bBb	fluid.FPn + surface.C3bBb <-> surface.C3bBbP + 2 surface.[P*]	(k_C3convP_on*fluid.FPn*surface.C3bBb-k_C3bP_off*surface.C3bBbP)*fluid	TRUE	TRUE	reaction
94	Alternative pathway; Properdin		formation of C3bBP from C3bB	fluid.FPn + surface.C3bBclose <-> surface.C3bBPclose + 2 surface.[P*]	(k_C3bBPclose_on*fluid.FPn*surface.C3bBclose-k_C3bP_off*surface.C3bBPclose)*fluid	TRUE	TRUE	reaction
95	Alternative pathway; Properdin		formation of C3bC3bP from C3bC3b	fluid.FPn + surface.C3bC3b <-> surface.C3bC3bP + 2 surface.[P*]	(k_C3bP_on*fluid.FPn*surface.C3bC3b-k_C3bP_off*surface.C3bC3bP)*fluid	TRUE	TRUE	reaction
96	Alternative pathway; Properdin		formation of C3bBC3bP from C3bBC3b	fluid.FPn + surface.C3bBC3b <-> surface.C3bBC3bP + 2 surface.[P*]	(k_C3bBPclose_on*fluid.FPn*surface.C3bBC3b-k_C3bP_off*surface.C3bBC3bP)*fluid	TRUE	TRUE	reaction
97	Alternative pathway; Properdin		formation of C3bBbC3bP from C3bBbC3b	fluid.FPn + surface.C3bBbC3b <-> surface.C3bBbC3bP + 2 surface.[P*]	(k_C3convP_on*fluid.FPn*surface.C3bBbC3b-k_C3bP_off*surface.C3bBbC3bP)*fluid	TRUE	TRUE	reaction
98	Alternative pathway	fluid	dissociation of C3b from C3bC3b in fluid	fluid.C3bC3b -> fluid.C3b + fluid.C3b	[k_C3b:C3b_off]*fluid.C3bC3b*fluid	FALSE	TRUE	reaction
99	Degradation	fluid	degradation of C3	fluid.C3 -> null	kd_C3_fluid*fluid.C3	FALSE	TRUE	reaction
100	Degradation	fluid	degradation of C3(H2O)	fluid.[C3(H2O)] -> null	[kd_C3(H2O)_fluid]*fluid.[C3(H2O)]	FALSE	TRUE	reaction
101	Degradation	fluid	degradation of FB	fluid.FB -> null	kd_FB_fluid*fluid.FB	FALSE	TRUE	reaction
102	Degradation	fluid	degradation of C3(H2O)B	fluid.[C3(H2O)B] -> null	[kd_C3(H2O)B_fluid]*fluid.[C3(H2O)B]	FALSE	TRUE	reaction
103	Degradation	fluid	degradation of FD	fluid.FD -> null	kd_FD_fluid*fluid.FD	FALSE	TRUE	reaction
104	Degradation	fluid	degradation of C3(H2O)Bb	fluid.[C3(H2O)Bb] -> null	[kd_C3(H2O)Bb_fluid]*fluid.[C3(H2O)Bb]	FALSE	TRUE	reaction
105	Degradation	fluid	degradation of Ba	fluid.Ba -> null	kd_Ba_fluid*fluid.Ba	FALSE	TRUE	reaction
106	Degradation	fluid	degradation of Bb	fluid.Bb -> null	kd_Bb_fluid*fluid.Bb	FALSE	TRUE	reaction
107	Degradation	fluid	degradation of C3b(meta)	fluid.[C3b(meta)] -> null	[kd_C3b(meta)_fluid]*fluid.[C3b(meta)]	FALSE	TRUE	reaction
108	Degradation	fluid	degradation of C3a	fluid.C3a -> null	kd_C3a_fluid*fluid.C3a	FALSE	TRUE	reaction
109	Degradation	fluid	degradation of C3b	fluid.C3b -> null	kd_C3b_fluid*fluid.C3b	FALSE	TRUE	reaction
110	Degradation	fluid	degradation of C3bB	fluid.C3bBclose -> null	kd_C3bB_fluid*fluid.C3bBclose	FALSE	TRUE	reaction
111	Degradation	fluid	degradation of C3bBb	fluid.C3bBb -> null	kd_C3bBb_fluid*fluid.C3bBb	FALSE	TRUE	reaction
112	Degradation	fluid	degradation of FH	fluid.FH -> null	kd_FH_fluid*fluid.FH	FALSE	TRUE	reaction
113	Degradation	fluid	degradation of C3(H2O)H	fluid.[C3(H2O)H] -> null	[kd_C3(H2O)H_fluid]*fluid.[C3(H2O)H]	FALSE	TRUE	reaction
114	Degradation	fluid	degradation of C3bH	fluid.C3bH -> null	kd_C3bH_fluid*fluid.C3bH	FALSE	TRUE	reaction
115	Degradation	fluid	degradation of FI	fluid.FI -> null	kd_FI_fluid*fluid.FI	FALSE	TRUE	reaction
116	Degradation	fluid	degradation of iC3(H2O)	fluid.[iC3(H2O)] -> null	[kd_iC3(H2O)_fluid]*fluid.[iC3(H2O)]	FALSE	TRUE	reaction
117	Degradation	fluid	degradation of iC3b	fluid.iC3b -> null	kd_iC3b_fluid*fluid.iC3b	FALSE	TRUE	reaction
118	Degradation	fluid	degradation of C5	fluid.C5 -> null	kd_C5_fluid*fluid.C5	FALSE	TRUE	reaction
119	Degradation	fluid	degradation of C5b	fluid.C5b -> null	kd_C5b_fluid*fluid.C5b	FALSE	TRUE	reaction
120	Degradation	fluid	degradation of C5a	fluid.C5a -> null	kd_C5a_fluid*fluid.C5a	FALSE	TRUE	reaction
121	Degradation	fluid	degradation of C6	fluid.C6 -> null	kd_C6_fluid*fluid.C6	FALSE	TRUE	reaction
122	Degradation	fluid	degradation of C5b6	fluid.C5b6 -> null	kd_C5b6_fluid*fluid.C5b6	FALSE	TRUE	reaction
123	Degradation	fluid	degradation of C7	fluid.C7 -> null	kd_C7_fluid*fluid.C7	FALSE	TRUE	reaction
124	Degradation	fluid	degradation of C5b-7(meta)	fluid.[C5b-7(meta)] -> null	[kd_C5b-7(meta)_fluid]*fluid.[C5b-7(meta)]	FALSE	TRUE	reaction
125	Degradation	fluid	degradation of C5b-7	fluid.[C5b-7] -> null	[kd_C5b-7_fluid]*fluid.[C5b-7]	FALSE	TRUE	reaction
126	Degradation	fluid	degradation of C8	fluid.C8 -> null	kd_C8_fluid*fluid.C8	FALSE	TRUE	reaction
127	Degradation	fluid	degradation of C5b-8	fluid.[C5b-8] -> null	[kd_C5b-8_fluid]*fluid.[C5b-8]	FALSE	TRUE	reaction
128	Degradation	fluid	degradation of Cn	fluid.Cn -> null	kd_Cn_fluid*fluid.Cn	FALSE	TRUE	reaction
129	Degradation	fluid	degradation of Vn	fluid.Vn -> null	kd_Vn_fluid*fluid.Vn	FALSE	TRUE	reaction
130	Degradation	fluid	degradation of C9	fluid.C9 -> null	kd_C9_fluid*fluid.C9	FALSE	TRUE	reaction
131	Degradation	fluid	degradation of C5b-9_1	fluid.[C5b-9_1] -> null	[kd_C5b-9_1_fluid]*fluid.[C5b-9_1]	FALSE	TRUE	reaction
132	Degradation	fluid	degradation of C5b-9_2	fluid.[C5b-9_2] -> null	[kd_C5b-9_2_fluid]*fluid.[C5b-9_2]	FALSE	TRUE	reaction
133	Degradation	fluid	degradation of C5b-9_3	fluid.[C5b-9_3] -> null	[kd_C5b-9_3_fluid]*fluid.[C5b-9_3]	FALSE	TRUE	reaction
134	Degradation	fluid	degradation of C5b-9_4	fluid.[C5b-9_4] -> null	[kd_C5b-9_4_fluid]*fluid.[C5b-9_4]	FALSE	TRUE	reaction
135	Degradation	fluid	degradation of C5b-9_5	fluid.[C5b-9_5] -> null	[kd_C5b-9_5_fluid]*fluid.[C5b-9_5]	FALSE	TRUE	reaction
136	Degradation	fluid	degradation of C5b-9_6	fluid.[C5b-9_6] -> null	[kd_C5b-9_6_fluid]*fluid.[C5b-9_6]	FALSE	TRUE	reaction
137	Degradation	fluid	degradation of C5b-9_7	fluid.[C5b-9_7] -> null	[kd_C5b-9_7_fluid]*fluid.[C5b-9_7]	FALSE	TRUE	reaction
138	Degradation	fluid	degradation of C5b-9_8	fluid.[C5b-9_8] -> null	[kd_C5b-9_8_fluid]*fluid.[C5b-9_8]	FALSE	TRUE	reaction
139	Degradation	fluid	degradation of C5b-9_9	fluid.[C5b-9_9] -> null	[kd_C5b-9_9_fluid]*fluid.[C5b-9_9]	FALSE	TRUE	reaction
140	Degradation	fluid	degradation of C5b-9_10	fluid.[C5b-9_10] -> null	[kd_C5b-9_10_fluid]*fluid.[C5b-9_10]	FALSE	TRUE	reaction
141	Degradation	fluid	degradation of C5b-9_11	fluid.[C5b-9_11] -> null	[kd_C5b-9_11_fluid]*fluid.[C5b-9_11]	FALSE	TRUE	reaction
142	Degradation	fluid	degradation of C5b-9_12	fluid.[C5b-9_12] -> null	[kd_C5b-9_12_fluid]*fluid.[C5b-9_12]	FALSE	TRUE	reaction
143	Degradation	fluid	degradation of C3bC3b	fluid.C3bC3b -> null	kd_C3bC3b_fluid*fluid.C3bC3b	FALSE	TRUE	reaction
144	Degradation	fluid	degradation of C3bBC3b	fluid.C3bBC3b -> null	kd_C3bBC3b_fluid*fluid.C3bBC3b	FALSE	TRUE	reaction
145	Degradation	fluid	degradation of C3bBbC3b	fluid.C3bBbC3b -> null	kd_C3bBbC3b_fluid*fluid.C3bBbC3b	FALSE	TRUE	reaction
146	Degradation	fluid	degradation of FP	fluid.FPn -> null	kd_FP_fluid*fluid.FPn	FALSE	TRUE	reaction
147	Degradation	fluid	degradation of iC3biC3b	fluid.iC3biC3b -> null	kd_iC3biC3b_fluid*fluid.iC3biC3b	FALSE	TRUE	reaction
148	Synthesis	fluid	synthesis of C3	null -> fluid.C3	ks_C3_fluid*fluid	FALSE	TRUE	reaction
149	Synthesis	fluid	synthesis of C5	null -> fluid.C5	ks_C5_fluid*fluid	FALSE	TRUE	reaction
150	Synthesis	fluid	synthesis of C6	null -> fluid.C6	ks_C6_fluid*fluid	FALSE	TRUE	reaction
151	Synthesis	fluid	synthesis of C7	null -> fluid.C7	ks_C7_fluid*fluid	FALSE	TRUE	reaction
152	Synthesis	fluid	synthesis of C8	null -> fluid.C8	ks_C8_fluid*fluid	FALSE	TRUE	reaction
153	Synthesis	fluid	synthesis of C9	null -> fluid.C9	ks_C9_fluid*fluid	FALSE	TRUE	reaction
154	Synthesis	fluid	synthesis of FB	null -> fluid.FB	ks_FB_fluid*fluid	FALSE	TRUE	reaction
155	Synthesis	fluid	synthesis of FD	null -> fluid.FD	ks_FD_fluid*fluid	FALSE	TRUE	reaction
156	Synthesis	fluid	synthesis of FH	null -> fluid.FH	ks_FH_fluid*fluid	FALSE	TRUE	reaction
157	Synthesis	fluid	synthesis of FI	null -> fluid.FI	ks_FI_fluid*fluid	FALSE	TRUE	reaction
158	Synthesis	fluid	synthesis of FP	null -> fluid.FPn	ks_FP_fluid*fluid	FALSE	TRUE	reaction
159	Synthesis	fluid	synthesis of Vn	null -> fluid.Vn	ks_Vn_fluid*fluid	FALSE	TRUE	reaction
160	Synthesis	fluid	synthesis of Cn	null -> fluid.Cn	ks_Cn_fluid*fluid	FALSE	TRUE	reaction
161	Alternative pathway; Surface regulators	surface		surface.iC3b -> fluid.iC3b + surface.[C34b*]	k_C3b_off_surface*surface.iC3b*fluid	FALSE	TRUE	reaction
162	Alternative pathway; Surface regulators	surface		surface.iC3biC3b -> fluid.iC3biC3b + surface.[C34b*]	k_C3b_off_surface*surface.iC3biC3b*fluid	FALSE	TRUE	reaction
163	Alternative pathway; FH	surface		surface.C3bH -> fluid.C3bH + surface.[C34b*]	k_C3b_off_surface*surface.C3bH*fluid	FALSE	TRUE	reaction
164	Alternative pathway; Surface amplification	surface		surface.C3bBclose <-> surface.C3bBopen	Kf_ocs * surface.C3bBclose - Kr_ocs * surface.C3bBopen	TRUE	TRUE	reaction
165	Alternative pathway; Tickover	fluid		fluid.C3bBclose <-> fluid.C3bBopen	Kf_ocf * fluid.C3bBclose - Kr_ocf * fluid.C3bBopen	TRUE	TRUE	reaction
166	Degradation	fluid		fluid.C3bBopen -> null	kd_C3bB_fluid*fluid.C3bBopen	FALSE	TRUE	reaction
167	Alternative pathway; Surface amplification; Properdin			fluid.FPn + surface.iC3b <-> surface.iC3bP + 2 surface.[P*]	(k_C3bP_on*fluid.FPn*surface.iC3b-k_C3bP_off*surface.iC3bP)*fluid	TRUE	TRUE	reaction
168	Alternative pathway; Tickover; Properdin	fluid		0.333333 fluid.FPn + fluid.C3b <-> fluid.C3bP	(k_C3bP_on*(3*fluid.FPn)*fluid.C3b-k_C3bP_off*fluid.C3bP)*fluid	TRUE	TRUE	reaction
169	Alternative pathway; Tickover; Properdin	fluid		0.333333 fluid.FPn + fluid.C3bBb <-> fluid.C3bBbP	(k_C3convP_on*(3*fluid.FPn)*fluid.C3bBb-k_C3bP_off*fluid.C3bBbP)*fluid	TRUE	TRUE	reaction
170	Alternative pathway; Tickover; Properdin	fluid		0.333333 fluid.FPn + fluid.C3bBclose <-> fluid.C3bBPclose	(k_C3bBPclose_on*(3*fluid.FPn)*fluid.C3bBclose-k_C3bP_off*fluid.C3bBPclose)*fluid	TRUE	TRUE	reaction
171	Alternative pathway; Tickover; Properdin	fluid		0.333333 fluid.FPn + fluid.C3bC3b <-> fluid.C3bC3bP	(k_C3bP_on*(3*fluid.FPn)*fluid.C3bC3b-k_C3bP_off*fluid.C3bC3bP)*fluid	TRUE	TRUE	reaction
172	Alternative pathway; Tickover; Properdin	fluid		0.333333 fluid.FPn + fluid.C3bBC3b <-> fluid.C3bBC3bP	(k_C3bBPclose_on*(3*fluid.FPn)*fluid.C3bBC3b-k_C3bP_off*fluid.C3bBC3bP)*fluid	TRUE	TRUE	reaction
173	Alternative pathway; Tickover; Properdin	fluid		0.333333 fluid.FPn + fluid.C3bBbC3b <-> fluid.C3bBbC3bP	(k_C3convP_on*(3*fluid.FPn)*fluid.C3bBbC3b-k_C3bP_off*fluid.C3bBbC3bP)*fluid	TRUE	TRUE	reaction
174	Alternative pathway; Tickover; Properdin	fluid		0.333333 fluid.FPn + fluid.iC3b <-> fluid.iC3bP	(k_C3bP_on*(3*fluid.FPn)*fluid.iC3b-k_C3bP_off*fluid.iC3bP)*fluid	TRUE	TRUE	reaction
175	Alternative pathway; Surface amplification; Properdin	surface		surface.[P*] + surface.C3b <-> surface.C3bP	(k_C3bP_on*surface.[P*]*surface.C3b-k_C3bP_off*surface.C3bP)*surface	TRUE	TRUE	reaction
176	Alternative pathway; Surface amplification; Properdin	surface		surface.[P*] + surface.C3bBb <-> surface.C3bBbP	(k_C3convP_on*surface.[P*]*surface.C3bBb-k_C3bP_off*surface.C3bBbP)*surface	TRUE	TRUE	reaction
177	Alternative pathway; Surface amplification; Properdin	surface		surface.[P*] + surface.C3bBclose <-> surface.C3bBPclose	(k_C3bBPclose_on*surface.[P*]*surface.C3bBclose-k_C3bP_off*surface.C3bBPclose)*surface	TRUE	TRUE	reaction
178	Alternative pathway; Surface amplification; Properdin	surface		surface.[P*] + surface.C3bC3b <-> surface.C3bC3bP	(k_C3bP_on*surface.[P*]*surface.C3bC3b-k_C3bP_off*surface.C3bC3bP)*surface	TRUE	TRUE	reaction
179	Alternative pathway; Surface amplification; Properdin	surface		surface.[P*] + surface.C3bBC3b <-> surface.C3bBC3bP	(k_C3bBPclose_on*surface.[P*]*surface.C3bBC3b-k_C3bP_off*surface.C3bBC3bP)*surface	TRUE	TRUE	reaction
180	Alternative pathway; Surface amplification; Properdin	surface		surface.[P*] + surface.C3bBbC3b <-> surface.C3bBbC3bP	(k_C3convP_on*surface.[P*]*surface.C3bBbC3b-k_C3bP_off*surface.C3bBbC3bP)*surface	TRUE	TRUE	reaction
181	Alternative pathway; Surface amplification; Properdin	surface		surface.[P*] + surface.iC3b <-> surface.iC3bP	(k_C3bP_on*surface.[P*]*surface.iC3b-k_C3bP_off*surface.iC3bP)*surface	TRUE	TRUE	reaction
182	Alternative pathway; Surface amplification; Properdin			fluid.C3b + surface.[P*] <-> surface.C3bP	(k_C3bP_on*surface.[P*]*fluid.C3b - k_C3bP_off*surface.C3bP)*surface	TRUE	TRUE	reaction
183	Alternative pathway; Surface amplification; Properdin			fluid.C3bBb + surface.[P*] <-> surface.C3bBbP	(k_C3convP_on*surface.[P*]*fluid.C3bBb - k_C3bP_off*surface.C3bBbP)*surface	TRUE	TRUE	reaction
184	Alternative pathway; Surface amplification; Properdin			fluid.C3bBclose + surface.[P*] <-> surface.C3bBPclose	(k_C3bBPclose_on*surface.[P*]*fluid.C3bBclose - k_C3bP_off*surface.C3bBPclose)*surface	TRUE	TRUE	reaction
185	Alternative pathway; Surface amplification; Properdin			fluid.C3bC3b + surface.[P*] <-> surface.C3bC3bP	(k_C3bP_on*surface.[P*]*fluid.C3bC3b - k_C3bP_off*surface.C3bC3bP)*surface	TRUE	TRUE	reaction
186	Alternative pathway; Surface amplification; Properdin			fluid.C3bBC3b + surface.[P*] <-> surface.C3bBC3bP	(k_C3bBPclose_on*surface.[P*]*fluid.C3bBC3b - k_C3bP_off*surface.C3bBC3bP)*surface	TRUE	TRUE	reaction
187	Alternative pathway; Surface amplification; Properdin			fluid.C3bBbC3b + surface.[P*] <-> surface.C3bBbC3bP	(k_C3convP_on*surface.[P*]*fluid.C3bBbC3b - k_C3bP_off*surface.C3bBbC3bP)*surface	TRUE	TRUE	reaction
188	Alternative pathway; Surface amplification; Properdin			fluid.iC3b + surface.[P*] <-> surface.iC3bP	(k_C3bP_on*surface.[P*]*fluid.iC3b - k_C3bP_off*surface.iC3bP)*surface	TRUE	TRUE	reaction
189	Alternative pathway; Surface amplification; Properdin	surface		surface.C3bBPclose <-> surface.C3bBPopen	Kf_ocs * surface.C3bBPclose - Kr_ocs * surface.C3bBPopen	TRUE	TRUE	reaction
190	Alternative pathway; Surface amplification; Properdin	surface		surface.C3bP + surface.[C3b(meta)] -> surface.C3bC3bP	[k_C3b:C3b_on]*surface.C3bP*surface.[C3b(meta)]	FALSE	TRUE	reaction
191	Alternative pathway; Surface amplification; Properdin			fluid.C3 + surface.C3bBbP -> surface.[C3b(meta)] + surface.C3bBbP + fluid.C3a	(k_cat_C3_C3bBb*fluid.C3*surface.C3bBbP/(K_m_C3_C3bBb+fluid.C3))*fluid	FALSE	TRUE	reaction
192	Alternative pathway; Properdin; FH; SA			surface.C3bC3bP + surface.SA + fluid.FH <-> surface.C3bC3bPH + surface.SA	(k_C3bH_on_fp*surface.C3bC3bP*fluid.FH*surface.SA/K_m_C3bBb_H_SA - k_C3bH_off*surface.C3bC3bPH)*fluid	TRUE	TRUE	reaction
193	Alternative pathway; Properdin; FH; SA			surface.C3bP + surface.SA + fluid.FH <-> surface.C3bPH + surface.SA	(k_C3bH_on_fp*surface.C3bP*fluid.FH*surface.SA/K_m_C3bBb_H_SA - k_C3bH_off*surface.C3bPH)*fluid	TRUE	TRUE	reaction
194	Alternative pathway; Properdin; FH			surface.C3bPH + fluid.FI -> surface.iC3bP + fluid.FH + fluid.FI	(k_cat_C3bH_I*surface.C3bPH*fluid.FI/(K_m_C3bH_I+surface.C3bPH))*fluid	FALSE	TRUE	reaction
195	Alternative pathway; Properdin; FH			surface.C3bC3bPH + fluid.FI -> surface.iC3biC3bP + fluid.FH + fluid.FI	(k_cat_C3bH_I*surface.C3bC3bPH*fluid.FI/(K_m_C3bH_I+surface.C3bC3bPH))*fluid	FALSE	TRUE	reaction
196	Alternative pathway; Properdin; Surface Amplification	surface		surface.C3bBbC3bP -> surface.C3bC3bP + fluid.Bb	(k_Bb_C3bBb_dissoc_fp*surface.C3bBbC3bP)*fluid	FALSE	TRUE	reaction
197	Alternative pathway; Properdin; Surface Amplification			surface.C3bBC3bP + fluid.FD -> surface.C3bBbC3bP + fluid.FD + fluid.Ba	(k_cat_C3bB_D*surface.C3bBC3bP*fluid.FD/(K_m_C3bB_D+surface.C3bBC3bP))*fluid	FALSE	TRUE	reaction
198	Alternative pathway; Properdin; Surface Amplification			surface.C3bC3bP + fluid.FB <-> surface.C3bBC3bP	(k_C3bB_on_fp*surface.C3bC3bP*fluid.FB - k_C3bB_off*surface.C3bBC3bP)*fluid	TRUE	TRUE	reaction
199	Alternative pathway; Properdin; Surface Amplification	surface		surface.C3bBbP + surface.[C3b(meta)] -> surface.C3bBbC3bP	[k_C3b:C3b_on]*surface.C3bBbP*surface.[C3b(meta)]	FALSE	TRUE	reaction
200	Alternative pathway; Properdin; FH; SA			surface.C3bBbP + fluid.FH + surface.SA -> surface.C3bPH + fluid.Bb + surface.SA	(k_Bb_C3bBb_dissoc_fp*k_deg_C3bBbP_H_factor*surface.C3bBbP*fluid.FH*surface.SA/K_m_C3bBb_H_SA)*fluid	FALSE	TRUE	reaction
201	Alternative pathway; Properdin; Surface Amplification	surface		surface.C3bBbP -> surface.C3bP + fluid.Bb	k_Bb_C3bBb_dissoc_fp*surface.C3bBbP	FALSE	TRUE	reaction
202	Alternative pathway; Properdin; Surface Amplification			surface.C3bBPopen + fluid.FD -> surface.C3bBbP + fluid.Ba + fluid.FD	(k_cat_C3bB_D*(surface.C3bBPopen+dummy_uM_0)*fluid.FD/(K_m_C3bB_D+(surface.C3bBPopen+dummy_uM_0)))*fluid	FALSE	TRUE	reaction
203	Alternative pathway; Properdin; Surface Amplification			surface.C3bP + fluid.FB <-> surface.C3bBPclose	(k_C3bB_on_fp*surface.C3bP*fluid.FB-k_C3bB_off*surface.C3bBPclose)*fluid	TRUE	TRUE	reaction
204	Alternative pathway; Properdin; Surface Amplification	surface		surface.C3bC3bP -> surface.C3bP + fluid.C3b	[k_C3b:C3b_off]*surface.C3bC3bP*fluid	FALSE	TRUE	reaction
205	Degradation	fluid		fluid.C3bBPopen -> null	kd_C3bB_fluid*fluid.C3bBPopen	FALSE	TRUE	reaction
206	Alternative pathway; Properdin; Tickover	fluid		fluid.C3bBPclose <-> fluid.C3bBPopen	Kf_ocf * fluid.C3bBPclose - Kr_ocf * fluid.C3bBPopen	TRUE	TRUE	reaction
207	Degradation; Properdin	fluid		fluid.iC3biC3bP -> null	kd_iC3biC3b_fluid*fluid.iC3biC3bP	FALSE	TRUE	reaction
208	Degradation; Properdin	fluid		fluid.C3bBbC3bP -> null	kd_C3bBbC3b_fluid*fluid.C3bBbC3bP	FALSE	TRUE	reaction
209	Degradation; Properdin	fluid		fluid.C3bBC3bP -> null	kd_C3bBC3b_fluid*fluid.C3bBC3bP	FALSE	TRUE	reaction
210	Degradation; Properdin	fluid		fluid.C3bC3bP -> null	kd_C3bC3b_fluid*fluid.C3bC3bP	FALSE	TRUE	reaction
211	Alternative pathway; Properdin; Tickover	fluid		fluid.C3bBbP + fluid.C3 -> fluid.C3bBbP + fluid.[C3b(meta)] + fluid.C3a	k_cat_C3_C3bBb*C3*fluid.C3bBbP/(K_m_C3_C3bBb+C3)	FALSE	TRUE	reaction
212	Degradation; Properdin	fluid		fluid.iC3bP -> null	kd_iC3b_fluid*fluid.iC3bP	FALSE	TRUE	reaction
213	Degradation; Properdin	fluid		fluid.C3bPH -> null	kd_C3bH_fluid*fluid.C3bPH	FALSE	TRUE	reaction
214	Degradation; Properdin	fluid		fluid.C3bBbP -> null	kd_C3bBb_fluid*fluid.C3bBbP	FALSE	TRUE	reaction
215	Degradation; Properdin	fluid		fluid.C3bBPclose -> null	kd_C3bB_fluid*fluid.C3bBPclose	FALSE	TRUE	reaction
216	Degradation; Properdin	fluid		fluid.C3bP -> null	kd_C3b_fluid*fluid.C3bP	FALSE	TRUE	reaction
217	Alternative pathway; Properdin; Tickover	fluid		fluid.C3bPH + fluid.FI -> fluid.iC3bP + fluid.FI + fluid.FH	(k_cat_C3bH_I*fluid.C3bPH*fluid.FI/(K_m_C3bH_I+fluid.C3bPH))*fluid	FALSE	TRUE	reaction
218	Alternative pathway; Properdin; FH	fluid		fluid.C3bP + fluid.FH <-> fluid.C3bPH	(k_C3bH_on_fp*fluid.C3bP*fluid.FH - k_C3bH_off*fluid.C3bPH)*fluid	TRUE	TRUE	reaction
219	Alternative pathway; Properdin	fluid		fluid.C3bBbP -> fluid.C3bP + fluid.Bb	k_Bb_C3bBb_dissoc_fp*fluid.C3bBbP	FALSE	TRUE	reaction
220	Alternative pathway; Properdin; Tickover	fluid		fluid.C3bBPopen + fluid.FD -> fluid.C3bBbP + fluid.Ba + fluid.FD	(k_cat_C3bB_D*(fluid.C3bBPopen+dummy_uM_0)*fluid.FD/(K_m_C3bB_D+(fluid.C3bBPopen+dummy_uM_0)))*fluid	FALSE	TRUE	reaction
221	Alternative pathway; Properdin; Tickover	fluid		fluid.C3bP + fluid.FB <-> fluid.C3bBPclose	(k_C3bB_on_fp*fluid.C3bP*fluid.FB-k_C3bB_off*fluid.C3bBPclose)*fluid	TRUE	TRUE	reaction
222	Alternative pathway; Properdin; Tickover	fluid		fluid.C3bC3bP -> fluid.C3bP + fluid.C3b	[k_C3b:C3b_off]*fluid.C3bC3bP*fluid	FALSE	TRUE	reaction
223	Alternative pathway; Properdin;	surface		surface.C3bPH -> fluid.C3bH + surface.[P*]	k_C3bP_off*surface.C3bPH*surface	FALSE	TRUE	reaction
224	Alternative pathway; Properdin;	surface		surface.iC3biC3bP -> fluid.iC3biC3b + surface.[P*]	k_C3bP_off*surface.iC3biC3bP*surface	FALSE	TRUE	reaction
225	Alternative pathway; Tickover	fluid		fluid.C3bBb + fluid.FH -> fluid.C3bH + fluid.Bb	(k_Bb_C3bBb_dissoc*fluid.C3bBb*k_deg_C3bBb_H_factor*fluid.FH)*fluid	FALSE	TRUE	reaction
226	Alternative pathway; Properdin	fluid		fluid.C3bBbP + fluid.FH -> fluid.C3bPH + fluid.Bb	(k_Bb_C3bBb_dissoc_fp*fluid.C3bBbP*k_deg_C3bBbP_H_factor*fluid.FH)*fluid	FALSE	TRUE	reaction
227	Alternative pathway; Tickover; FH	fluid		fluid.[C3(H2O)Bb] + fluid.FH -> fluid.[C3(H2O)H] + fluid.Bb	([k_C3(H2O)Bb_off]*fluid.[C3(H2O)Bb]*k_deg_C3bBb_H_hydr*fluid.FH)*fluid	FALSE	TRUE	reaction
228	Alternative pathway; Properdin	surface		surface.C3bBbP -> fluid.C3bBbP + surface.[C34b*]	(k_C3b_off_surface*surface.C3bBbP)*fluid	FALSE	TRUE	reaction
229	Alternative pathway; Properdin	surface		surface.C3bBbC3bP -> fluid.C3bBbC3bP + surface.[C34b*]	(k_C3b_off_surface*surface.C3bBbC3bP)*fluid	FALSE	TRUE	reaction
230	Alternative pathway; Surface regulators	surface		surface.C3bBb + surface.DAF -> surface.C3b + fluid.Bb + surface.DAF	(k_deg_C3bBb_DAF*surface.C3bBb*surface.DAF)*fluid	FALSE	TRUE	reaction
231	Alternative pathway; Surface regulators	surface		surface.C3bBbP + surface.DAF -> surface.C3bP + fluid.Bb + surface.DAF	(k_deg_C3bBb_DAF*surface.C3bBbP*surface.DAF)*fluid	FALSE	TRUE	reaction
232	Alternative pathway; Surface regulators	surface		surface.C3bBbC3b + surface.DAF -> surface.C3bC3b + fluid.Bb + surface.DAF	(k_deg_C3bBb_DAF*surface.C3bBbC3b*surface.DAF)*fluid	FALSE	TRUE	reaction
233	Alternative pathway; Surface regulators	surface		surface.C3bBbC3bP + surface.DAF -> surface.C3bC3bP + fluid.Bb + surface.DAF	(k_deg_C3bBb_DAF*surface.C3bBbC3bP*surface.DAF)*fluid	FALSE	TRUE	reaction
234	Alternative pathway; Regulators	fluid		fluid.C3bBb + fluid.DAF -> fluid.C3b + fluid.Bb + fluid.DAF	(k_deg_C3bBb_DAF*fluid.C3bBb*fluid.DAF)*fluid	FALSE	TRUE	reaction
235	Alternative pathway; Regulators	fluid		fluid.C3bBbP + fluid.DAF -> fluid.C3bP + fluid.Bb + fluid.DAF	(k_deg_C3bBb_DAF*fluid.C3bBbP*fluid.DAF)*fluid	FALSE	TRUE	reaction
236	Alternative pathway; Regulators	fluid		fluid.C3bBbC3b + fluid.DAF -> fluid.C3bC3b + fluid.Bb + fluid.DAF	(k_deg_C3bBb_DAF*fluid.C3bBbC3b*fluid.DAF)*fluid	FALSE	TRUE	reaction
237	Alternative pathway; Regulators	fluid		fluid.C3bBbC3bP + fluid.DAF -> fluid.C3bC3bP + fluid.Bb + fluid.DAF	(k_deg_C3bBb_DAF*fluid.C3bBbC3bP*fluid.DAF)*fluid	FALSE	TRUE	reaction
238	Alternative pathway; Surface regulators	surface		surface.C3bBb + surface.CR1 -> surface.C3b + fluid.Bb + surface.CR1	(k_deg_C3bBb_CR1*surface.C3bBb*surface.CR1)*fluid	FALSE	TRUE	reaction
239	Alternative pathway; Surface regulators	surface		surface.C3bBbP + surface.CR1 -> surface.C3bP + fluid.Bb + surface.CR1	(k_deg_C3bBb_CR1*surface.C3bBbP*surface.CR1)*fluid	FALSE	TRUE	reaction
240	Alternative pathway; Surface regulators	surface		surface.C3bBbC3b + surface.CR1 -> surface.C3bC3b + fluid.Bb + surface.CR1	(k_deg_C3bBb_CR1*surface.C3bBbC3b*surface.CR1)*fluid	FALSE	TRUE	reaction
241	Alternative pathway; Surface regulators	surface		surface.C3bBbC3bP + surface.CR1 -> surface.C3bC3bP + fluid.Bb + surface.CR1	(k_deg_C3bBb_CR1*surface.C3bBbC3bP*surface.CR1)*fluid	FALSE	TRUE	reaction
242	Alternative pathway; Regulators	fluid		fluid.C3bBb + fluid.CR1 -> fluid.C3b + fluid.Bb + fluid.CR1	(k_deg_C3bBb_CR1*fluid.C3bBb*fluid.CR1)*fluid	FALSE	TRUE	reaction
243	Alternative pathway; Regulators	fluid		fluid.C3bBbP + fluid.CR1 -> fluid.C3bP + fluid.Bb + fluid.CR1	(k_deg_C3bBb_CR1*fluid.C3bBbP*fluid.CR1)*fluid	FALSE	TRUE	reaction
244	Alternative pathway; Regulators	fluid		fluid.C3bBbC3b + fluid.CR1 -> fluid.C3bC3b + fluid.Bb + fluid.CR1	(k_deg_C3bBb_CR1*fluid.C3bBbC3b*fluid.CR1)*fluid	FALSE	TRUE	reaction
245	Alternative pathway; Regulators	fluid		fluid.C3bBbC3bP + fluid.CR1 -> fluid.C3bC3bP + fluid.Bb + fluid.CR1	(k_deg_C3bBb_CR1*fluid.C3bBbC3bP*fluid.CR1)*fluid	FALSE	TRUE	reaction
246	Alternative pathway; Surface regulators			surface.C3b_CR1 + fluid.FI -> surface.iC3b + surface.CR1 + fluid.FI	(k_cat_C3bH_I*surface.C3b_CR1*fluid.FI/(K_m_C3bH_I+surface.C3b_CR1))*fluid	FALSE	TRUE	reaction
247	Alternative pathway; Surface regulators	surface		surface.C3b + surface.CR1 <-> surface.C3b_CR1	(k_C3b_CR1_on*surface.C3b*surface.CR1 - k_C3b_CR1_off*surface.C3b_CR1)*fluid	TRUE	TRUE	reaction
248	Alternative pathway; Surface regulators	surface		surface.C3bP + surface.CR1 <-> surface.C3bP_CR1	(k_C3b_CR1_on*surface.C3bP*surface.CR1 - k_C3b_CR1_off*surface.C3bP_CR1)*fluid	TRUE	TRUE	reaction
249	Alternative pathway; Surface regulators			surface.C3bP_CR1 + fluid.FI -> surface.iC3bP + surface.CR1 + fluid.FI	(k_cat_C3bH_I*surface.C3bP_CR1*fluid.FI/(K_m_C3bH_I+surface.C3bP_CR1))*fluid	FALSE	TRUE	reaction
250	Alternative pathway; Regulators	fluid		fluid.[C3(H2O)] + fluid.CR1 <-> fluid.[C3(H2O)_CR1]	(k_C3b_CR1_on*fluid.[C3(H2O)]*fluid.CR1 - k_C3b_CR1_off*fluid.[C3(H2O)_CR1])*fluid	TRUE	TRUE	reaction
251	Alternative pathway; Regulators	fluid		fluid.C3b + fluid.CR1 <-> fluid.C3b_CR1	(k_C3b_CR1_on*fluid.C3b*fluid.CR1 - k_C3b_CR1_off*fluid.C3b_CR1)*fluid	TRUE	TRUE	reaction
252	Alternative pathway; Regulators	fluid		fluid.[C3(H2O)_CR1] + fluid.FI -> fluid.[iC3(H2O)] + fluid.FI + fluid.CR1	(k_cat_C3bH_I*fluid.[C3(H2O)_CR1]*fluid.FI/(K_m_C3bH_I+fluid.[C3(H2O)_CR1]))*fluid	FALSE	TRUE	reaction
253	Alternative pathway; Regulators	fluid		fluid.C3b_CR1 + fluid.FI -> fluid.iC3b + fluid.FI + fluid.CR1	(k_cat_C3bH_I*fluid.C3b_CR1*fluid.FI/(K_m_C3bH_I+fluid.C3b_CR1))*fluid	FALSE	TRUE	reaction
254	Alternative pathway; Regulators; Properdin	fluid		fluid.C3bP_CR1 + fluid.FI -> fluid.iC3bP + fluid.FI + fluid.CR1	(k_cat_C3bH_I*fluid.C3bP_CR1*fluid.FI/(K_m_C3bH_I+fluid.C3bP_CR1))*fluid	FALSE	TRUE	reaction
255	Alternative pathway; Regulators; Properdin	fluid		fluid.C3bP + fluid.CR1 <-> fluid.C3bP_CR1	(k_C3b_CR1_on*fluid.C3bP*fluid.CR1 - k_C3b_CR1_off*fluid.C3bP_CR1)*fluid	TRUE	TRUE	reaction
256	Alternative pathway	fluid		fluid.C3bBbC3b -> fluid.C3bC3b + fluid.Bb	(k_Bb_C3bBb_dissoc*fluid.C3bBbC3b)*fluid	FALSE	TRUE	reaction
257	Alternative pathway; Properdin	fluid		fluid.C3bBbC3bP -> fluid.C3bC3bP + fluid.Bb	(k_Bb_C3bBb_dissoc_fp*fluid.C3bBbC3bP)*fluid	FALSE	TRUE	reaction
258	Dissociation from cell surface	surface		surface.C3bBC3bP -> fluid.C3bBC3bP + surface.[C34b*]	(k_C3b_off_surface*surface.C3bBC3bP)*fluid	FALSE	TRUE	reaction
259	Alternative pathway; Surface regulators	surface		surface.iC3b + surface.CR1 <-> surface.iC3b_CR1	((k_C3b_CR1_on/10)*surface.iC3b*surface.CR1 - k_C3b_CR1_off*surface.iC3b_CR1)*fluid	TRUE	TRUE	reaction
260	Alternative pathway; Surface regulators	surface		surface.iC3bP + surface.CR1 <-> surface.iC3bP_CR1	((k_C3b_CR1_on/10)*surface.iC3bP*surface.CR1 - k_C3b_CR1_off*surface.iC3bP_CR1)*fluid	TRUE	TRUE	reaction
261	Alternative pathway; Surface regulators			surface.iC3b_CR1 + fluid.FI -> surface.C3dg + fluid.C3c + surface.CR1 + fluid.FI	(k_cat_C3bH_I*surface.iC3b_CR1*fluid.FI/(K_m_C3bH_I+surface.iC3b_CR1))*fluid	FALSE	TRUE	reaction
262	Alternative pathway; Surface regulators			surface.iC3bP_CR1 + fluid.FI -> surface.C3dg_P + fluid.C3c + surface.CR1 + fluid.FI	(k_cat_C3bH_I*surface.iC3bP_CR1*fluid.FI/(K_m_C3bH_I+surface.iC3bP_CR1))*fluid	FALSE	TRUE	reaction
263	Alternative pathway; Surface regulators	surface		surface.C3dg -> fluid.C3dg + surface.[C34b*]	k_C3b_off_surface*surface.C3dg*fluid	FALSE	TRUE	reaction
264	Degradation	fluid		fluid.C3dg -> null	kd_C3c_fluid*fluid.C3dg*fluid	FALSE	TRUE	reaction
265	Alternative pathway; Surface regulators	surface		surface.C3dg_P -> fluid.C3dg_P + surface.[P*]	(k_C3bP_off*surface.C3dg_P)*surface	FALSE	TRUE	reaction
266	Degradation	fluid		fluid.C3dg_P -> null	kd_C3c_fluid*fluid.C3dg_P*fluid	FALSE	TRUE	reaction
267	Degradation	fluid		fluid.C3c -> null	kd_C3c_fluid*fluid.C3c*fluid	FALSE	TRUE	reaction
268	Terminal pathway; Regulators	fluid	Cn/Vn binding to C5b-7(meta)	fluid.[C5b-7(meta)] + fluid.Cn <-> fluid.[C5b-7:Cn]	[k_C5b-7:Cn_on]*fluid.[C5b-7(meta)]*fluid.Cn - [k_C5b-7:Cn_off]*fluid.[C5b-7:Cn]	TRUE	TRUE	reaction
269	Terminal pathway; Regulators	fluid	Cn/Vn binding to C5b-7(meta)	fluid.[C5b-7(meta)] + fluid.Vn <-> fluid.[C5b-7:Vn]	[k_C5b-7:Vn_on]*fluid.[C5b-7(meta)]*fluid.Vn - [k_C5b-7:Vn_off]*fluid.[C5b-7:Vn]	TRUE	TRUE	reaction
270	Terminal pathway; Regulators	fluid	soluble MAC assembly on Cn/Vn bound C5b-7	fluid.[C5b-7:Cn] + fluid.C8 -> fluid.[C5b-8:Cn]	[k_C5b-8_on]*fluid.[C5b-7:Cn]*fluid.C8	FALSE	TRUE	reaction
271	Terminal pathway; Regulators	fluid	soluble MAC assembly on Cn/Vn bound C5b-7	fluid.[C5b-7:Vn] + fluid.C8 -> fluid.[C5b-8:Vn]	[k_C5b-8_on]*fluid.[C5b-7:Vn]*fluid.C8	FALSE	TRUE	reaction
272	Terminal pathway; Regulators	fluid	soluble MAC assembly on Cn/Vn bound C5b-7	fluid.[C5b-8:Cn] + fluid.C9 -> fluid.[C5b-9_1:Cn]	[k_C5b-9_on]*fluid.[C5b-8:Cn]*fluid.C9*fluid	FALSE	TRUE	reaction
273	Terminal pathway; Regulators	fluid	soluble MAC assembly on Cn/Vn bound C5b-7	fluid.[C5b-8:Vn] + fluid.C9 -> fluid.[C5b-9_1:Vn]	[k_C5b-9_on]*fluid.[C5b-8:Vn]*fluid.C9*fluid	FALSE	TRUE	reaction
274	Terminal pathway; Regulators	fluid	soluble MAC assembly on Cn/Vn bound C5b-7	fluid.[C5b-9_1:Cn] + fluid.C9 -> fluid.[C5b-9_2:Cn]	[k_C5b-9_on]*fluid.[C5b-9_1:Cn]*fluid.C9*fluid	FALSE	TRUE	reaction
275	Terminal pathway; Regulators	fluid	soluble MAC assembly on Cn/Vn bound C5b-7	fluid.[C5b-9_1:Vn] + fluid.C9 -> fluid.[C5b-9_2:Vn]	[k_C5b-9_on]*fluid.[C5b-9_1:Vn]*fluid.C9*fluid	FALSE	TRUE	reaction
276	Terminal pathway; Regulators	fluid	soluble MAC assembly on Cn/Vn bound C5b-7	fluid.[C5b-9_2:Cn] + fluid.C9 -> fluid.[C5b-9_3:Cn]	[k_C5b-9_on]*fluid.[C5b-9_2:Cn]*fluid.C9*fluid	FALSE	TRUE	reaction
277	Terminal pathway; Regulators	fluid	soluble MAC assembly on Cn/Vn bound C5b-7	fluid.[C5b-9_2:Vn] + fluid.C9 -> fluid.[C5b-9_3:Vn]	[k_C5b-9_on]*fluid.[C5b-9_2:Vn]*fluid.C9*fluid	FALSE	TRUE	reaction
278	Terminal pathway; Regulators	fluid	soluble MAC assembly on Cn/Vn bound C5b-7	fluid.[C5b-9_3:Cn] + fluid.C9 -> fluid.[C5b-9_4:Cn]	[k_C5b-9_on]*fluid.[C5b-9_3:Cn]*fluid.C9*fluid	FALSE	TRUE	reaction
279	Terminal pathway; Regulators	fluid	soluble MAC assembly on Cn/Vn bound C5b-7	fluid.[C5b-9_3:Vn] + fluid.C9 -> fluid.[C5b-9_4:Vn]	[k_C5b-9_on]*fluid.[C5b-9_3:Vn]*fluid.C9*fluid	FALSE	TRUE	reaction
280	Terminal pathway; Regulators	fluid	soluble MAC assembly on Cn/Vn bound C5b-7	fluid.[C5b-9_4:Cn] + fluid.C9 -> fluid.[C5b-9_5:Cn]	[k_C5b-9_on]*fluid.[C5b-9_4:Cn]*fluid.C9*fluid	FALSE	TRUE	reaction
281	Terminal pathway; Regulators	fluid	soluble MAC assembly on Cn/Vn bound C5b-7	fluid.[C5b-9_4:Vn] + fluid.C9 -> fluid.[C5b-9_5:Vn]	[k_C5b-9_on]*fluid.[C5b-9_4:Vn]*fluid.C9*fluid	FALSE	TRUE	reaction
282	Terminal pathway; Regulators	fluid	soluble MAC assembly on Cn/Vn bound C5b-7	fluid.[C5b-9_5:Cn] + fluid.C9 -> fluid.[C5b-9_6:Cn]	[k_C5b-9_on]*fluid.[C5b-9_5:Cn]*fluid.C9*fluid	FALSE	TRUE	reaction
283	Terminal pathway; Regulators	fluid	soluble MAC assembly on Cn/Vn bound C5b-7	fluid.[C5b-9_5:Vn] + fluid.C9 -> fluid.[C5b-9_6:Vn]	[k_C5b-9_on]*fluid.[C5b-9_5:Vn]*fluid.C9*fluid	FALSE	TRUE	reaction
284	Terminal pathway; Regulators	fluid	soluble MAC assembly on Cn/Vn bound C5b-7	fluid.[C5b-9_6:Cn] + fluid.C9 -> fluid.[C5b-9_7:Cn]	[k_C5b-9_on]*fluid.[C5b-9_6:Cn]*fluid.C9*fluid	FALSE	TRUE	reaction
285	Terminal pathway; Regulators	fluid	soluble MAC assembly on Cn/Vn bound C5b-7	fluid.[C5b-9_6:Vn] + fluid.C9 -> fluid.[C5b-9_7:Vn]	[k_C5b-9_on]*fluid.[C5b-9_6:Vn]*fluid.C9*fluid	FALSE	TRUE	reaction
286	Terminal pathway; Regulators	fluid	soluble MAC assembly on Cn/Vn bound C5b-7	fluid.[C5b-9_7:Cn] + fluid.C9 -> fluid.[C5b-9_8:Cn]	[k_C5b-9_on]*fluid.[C5b-9_7:Cn]*fluid.C9*fluid	FALSE	TRUE	reaction
287	Terminal pathway; Regulators	fluid	soluble MAC assembly on Cn/Vn bound C5b-7	fluid.[C5b-9_7:Vn] + fluid.C9 -> fluid.[C5b-9_8:Vn]	[k_C5b-9_on]*fluid.[C5b-9_7:Vn]*fluid.C9*fluid	FALSE	TRUE	reaction
288	Terminal pathway; Regulators	fluid	soluble MAC assembly on Cn/Vn bound C5b-7	fluid.[C5b-9_8:Cn] + fluid.C9 -> fluid.[C5b-9_9:Cn]	[k_C5b-9_on]*fluid.[C5b-9_8:Cn]*fluid.C9*fluid	FALSE	TRUE	reaction
289	Terminal pathway; Regulators	fluid	soluble MAC assembly on Cn/Vn bound C5b-7	fluid.[C5b-9_8:Vn] + fluid.C9 -> fluid.[C5b-9_9:Vn]	[k_C5b-9_on]*fluid.[C5b-9_8:Vn]*fluid.C9*fluid	FALSE	TRUE	reaction
290	Terminal pathway; Regulators	fluid	soluble MAC assembly on Cn/Vn bound C5b-7	fluid.[C5b-9_9:Cn] + fluid.C9 -> fluid.[C5b-9_10:Cn]	[k_C5b-9_on]*fluid.[C5b-9_9:Cn]*fluid.C9*fluid	FALSE	TRUE	reaction
291	Terminal pathway; Regulators	fluid	soluble MAC assembly on Cn/Vn bound C5b-7	fluid.[C5b-9_9:Vn] + fluid.C9 -> fluid.[C5b-9_10:Vn]	[k_C5b-9_on]*fluid.[C5b-9_9:Vn]*fluid.C9*fluid	FALSE	TRUE	reaction
292	Terminal pathway; Regulators	fluid	soluble MAC assembly on Cn/Vn bound C5b-7	fluid.[C5b-9_10:Cn] + fluid.C9 -> fluid.[C5b-9_11:Cn]	[k_C5b-9_on]*fluid.[C5b-9_10:Cn]*fluid.C9*fluid	FALSE	TRUE	reaction
293	Terminal pathway; Regulators	fluid	soluble MAC assembly on Cn/Vn bound C5b-7	fluid.[C5b-9_10:Vn] + fluid.C9 -> fluid.[C5b-9_11:Vn]	[k_C5b-9_on]*fluid.[C5b-9_10:Vn]*fluid.C9*fluid	FALSE	TRUE	reaction
294	Terminal pathway; Regulators	fluid	soluble MAC assembly on Cn/Vn bound C5b-7	fluid.[C5b-9_11:Cn] + fluid.C9 -> fluid.[C5b-9_12:Cn]	[k_C5b-9_on]*fluid.[C5b-9_11:Cn]*fluid.C9*fluid	FALSE	TRUE	reaction
295	Terminal pathway; Regulators	fluid	soluble MAC assembly on Cn/Vn bound C5b-7	fluid.[C5b-9_11:Vn] + fluid.C9 -> fluid.[C5b-9_12:Vn]	[k_C5b-9_on]*fluid.[C5b-9_11:Vn]*fluid.C9*fluid	FALSE	TRUE	reaction
296	Terminal pathway; Regulators	fluid	Cn/Vn binding to C5b-8 or C5b-9i with already Cn/Vn bound C5b-7	fluid.[C5b-8:Cn] + fluid.Cn <-> fluid.[C5b-8:Cn_Cn]	([k_C5b-8:Cn_on]*fluid.[C5b-8:Cn]*fluid.Cn - [k_C5b-8:Cn_off]*fluid.[C5b-8:Cn_Cn])*fluid	TRUE	TRUE	reaction
297	Terminal pathway; Regulators	fluid	Cn/Vn binding to C5b-8 or C5b-9i with already Cn/Vn bound C5b-7	fluid.[C5b-8:Cn] + fluid.Vn <-> fluid.[C5b-8:Cn_Vn]	([k_C5b-8:Vn_on]*fluid.[C5b-8:Cn]*fluid.Vn - [k_C5b-8:Vn_off]*fluid.[C5b-8:Cn_Vn])*fluid	TRUE	TRUE	reaction
298	Terminal pathway; Regulators	fluid	Cn/Vn binding to C5b-8 or C5b-9i with already Cn/Vn bound C5b-7	fluid.[C5b-8:Vn] + fluid.Cn <-> fluid.[C5b-8:Vn_Cn]	([k_C5b-8:Cn_on]*fluid.[C5b-8:Vn]*fluid.Cn - [k_C5b-8:Cn_off]*fluid.[C5b-8:Vn_Cn])*fluid	TRUE	TRUE	reaction
299	Terminal pathway; Regulators	fluid	Cn/Vn binding to C5b-8 or C5b-9i with already Cn/Vn bound C5b-7	fluid.[C5b-8:Vn] + fluid.Vn <-> fluid.[C5b-8:Vn_Vn]	([k_C5b-8:Vn_on]*fluid.[C5b-8:Vn]*fluid.Vn - [k_C5b-8:Vn_off]*fluid.[C5b-8:Vn_Vn])*fluid	TRUE	TRUE	reaction
300	Terminal pathway; Regulators	fluid	Cn/Vn binding to C5b-8 or C5b-9i	fluid.[C5b-8] + fluid.Cn <-> fluid.[C5b-8_Cn]	([k_C5b-8:Cn_on]*fluid.[C5b-8]*fluid.Cn - [k_C5b-8:Cn_off]*fluid.[C5b-8_Cn])*fluid	TRUE	TRUE	reaction
301	Terminal pathway; Regulators	fluid	Cn/Vn binding to C5b-8 or C5b-9i	fluid.[C5b-8] + fluid.Vn <-> fluid.[C5b-8_Vn]	([k_C5b-8:Vn_on]*fluid.[C5b-8]*fluid.Vn - [k_C5b-8:Vn_off]*fluid.[C5b-8_Vn])*fluid	TRUE	TRUE	reaction
302	Terminal pathway; Regulators		Cn/Vn binding to C5b-8 or C5b-9i	surface.[C5b-8] + fluid.Cn <-> surface.[C5b-8_Cn]	([k_C5b-8:Cn_on]*surface.[C5b-8]*fluid.Cn - [k_C5b-8:Cn_off]*surface.[C5b-8_Cn])*fluid	TRUE	TRUE	reaction
303	Terminal pathway; Regulators		Cn/Vn binding to C5b-8 or C5b-9i	surface.[C5b-8] + fluid.Vn <-> surface.[C5b-8_Vn]	([k_C5b-8:Vn_on]*surface.[C5b-8]*fluid.Vn - [k_C5b-8:Vn_off]*surface.[C5b-8_Vn])*fluid	TRUE	TRUE	reaction
304	Terminal pathway; Regulators	fluid	Cn/Vn binding to C5b-8 or C5b-9i	fluid.[C5b-9_1] + fluid.Cn <-> fluid.[C5b-9_1_Cn]	([k_C5b-9:Cn_on]*fluid.[C5b-9_1]*fluid.Cn - [k_C5b-9:Cn_off]*fluid.[C5b-9_1_Cn])*fluid	TRUE	TRUE	reaction
305	Terminal pathway; Regulators	fluid	Cn/Vn binding to C5b-8 or C5b-9i	fluid.[C5b-9_1] + fluid.Vn <-> fluid.[C5b-9_1_Vn]	([k_C5b-9:Vn_on]*fluid.[C5b-9_1]*fluid.Vn - [k_C5b-9:Vn_off]*fluid.[C5b-9_1_Vn])*fluid	TRUE	TRUE	reaction
306	Terminal pathway; Regulators	fluid	Cn/Vn binding to C5b-8 or C5b-9i	fluid.[C5b-9_2] + fluid.Cn <-> fluid.[C5b-9_2_Cn]	([k_C5b-9:Cn_on]*fluid.[C5b-9_2]*fluid.Cn - [k_C5b-9:Cn_off]*fluid.[C5b-9_2_Cn])*fluid	TRUE	TRUE	reaction
307	Terminal pathway; Regulators	fluid	Cn/Vn binding to C5b-8 or C5b-9i	fluid.[C5b-9_2] + fluid.Vn <-> fluid.[C5b-9_2_Vn]	([k_C5b-9:Vn_on]*fluid.[C5b-9_2]*fluid.Vn - [k_C5b-9:Vn_off]*fluid.[C5b-9_2_Vn])*fluid	TRUE	TRUE	reaction
308	Terminal pathway; Regulators	fluid	Cn/Vn binding to C5b-8 or C5b-9i	fluid.[C5b-9_3] + fluid.Cn <-> fluid.[C5b-9_3_Cn]	([k_C5b-9:Cn_on]*fluid.[C5b-9_3]*fluid.Cn - [k_C5b-9:Cn_off]*fluid.[C5b-9_3_Cn])*fluid	TRUE	TRUE	reaction
309	Terminal pathway; Regulators	fluid	Cn/Vn binding to C5b-8 or C5b-9i	fluid.[C5b-9_3] + fluid.Vn <-> fluid.[C5b-9_3_Vn]	([k_C5b-9:Vn_on]*fluid.[C5b-9_3]*fluid.Vn - [k_C5b-9:Vn_off]*fluid.[C5b-9_3_Vn])*fluid	TRUE	TRUE	reaction
310	Terminal pathway; Regulators	fluid	Cn/Vn binding to C5b-8 or C5b-9i	fluid.[C5b-9_4] + fluid.Cn <-> fluid.[C5b-9_4_Cn]	([k_C5b-9:Cn_on]*fluid.[C5b-9_4]*fluid.Cn - [k_C5b-9:Cn_off]*fluid.[C5b-9_4_Cn])*fluid	TRUE	TRUE	reaction
311	Terminal pathway; Regulators	fluid	Cn/Vn binding to C5b-8 or C5b-9i	fluid.[C5b-9_4] + fluid.Vn <-> fluid.[C5b-9_4_Vn]	([k_C5b-9:Vn_on]*fluid.[C5b-9_4]*fluid.Vn - [k_C5b-9:Vn_off]*fluid.[C5b-9_4_Vn])*fluid	TRUE	TRUE	reaction
312	Terminal pathway; Regulators	fluid	Cn/Vn binding to C5b-8 or C5b-9i	fluid.[C5b-9_5] + fluid.Cn <-> fluid.[C5b-9_5_Cn]	([k_C5b-9:Cn_on]*fluid.[C5b-9_5]*fluid.Cn - [k_C5b-9:Cn_off]*fluid.[C5b-9_5_Cn])*fluid	TRUE	TRUE	reaction
313	Terminal pathway; Regulators	fluid	Cn/Vn binding to C5b-8 or C5b-9i	fluid.[C5b-9_5] + fluid.Vn <-> fluid.[C5b-9_5_Vn]	([k_C5b-9:Vn_on]*fluid.[C5b-9_5]*fluid.Vn - [k_C5b-9:Vn_off]*fluid.[C5b-9_5_Vn])*fluid	TRUE	TRUE	reaction
314	Terminal pathway; Regulators	fluid	Cn/Vn binding to C5b-8 or C5b-9i	fluid.[C5b-9_6] + fluid.Cn <-> fluid.[C5b-9_6_Cn]	([k_C5b-9:Cn_on]*fluid.[C5b-9_6]*fluid.Cn - [k_C5b-9:Cn_off]*fluid.[C5b-9_6_Cn])*fluid	TRUE	TRUE	reaction
315	Terminal pathway; Regulators	fluid	Cn/Vn binding to C5b-8 or C5b-9i	fluid.[C5b-9_6] + fluid.Vn <-> fluid.[C5b-9_6_Vn]	([k_C5b-9:Vn_on]*fluid.[C5b-9_6]*fluid.Vn - [k_C5b-9:Vn_off]*fluid.[C5b-9_6_Vn])*fluid	TRUE	TRUE	reaction
316	Terminal pathway; Regulators	fluid	Cn/Vn binding to C5b-8 or C5b-9i	fluid.[C5b-9_7] + fluid.Cn <-> fluid.[C5b-9_7_Cn]	([k_C5b-9:Cn_on]*fluid.[C5b-9_7]*fluid.Cn - [k_C5b-9:Cn_off]*fluid.[C5b-9_7_Cn])*fluid	TRUE	TRUE	reaction
317	Terminal pathway; Regulators	fluid	Cn/Vn binding to C5b-8 or C5b-9i	fluid.[C5b-9_7] + fluid.Vn <-> fluid.[C5b-9_7_Vn]	([k_C5b-9:Vn_on]*fluid.[C5b-9_7]*fluid.Vn - [k_C5b-9:Vn_off]*fluid.[C5b-9_7_Vn])*fluid	TRUE	TRUE	reaction
318	Terminal pathway; Regulators	fluid	Cn/Vn binding to C5b-8 or C5b-9i	fluid.[C5b-9_8] + fluid.Cn <-> fluid.[C5b-9_8_Cn]	([k_C5b-9:Cn_on]*fluid.[C5b-9_8]*fluid.Cn - [k_C5b-9:Cn_off]*fluid.[C5b-9_8_Cn])*fluid	TRUE	TRUE	reaction
319	Terminal pathway; Regulators	fluid	Cn/Vn binding to C5b-8 or C5b-9i	fluid.[C5b-9_8] + fluid.Vn <-> fluid.[C5b-9_8_Vn]	([k_C5b-9:Vn_on]*fluid.[C5b-9_8]*fluid.Vn - [k_C5b-9:Vn_off]*fluid.[C5b-9_8_Vn])*fluid	TRUE	TRUE	reaction
320	Terminal pathway; Regulators	fluid	Cn/Vn binding to C5b-8 or C5b-9i	fluid.[C5b-9_9] + fluid.Cn <-> fluid.[C5b-9_9_Cn]	([k_C5b-9:Cn_on]*fluid.[C5b-9_9]*fluid.Cn - [k_C5b-9:Cn_off]*fluid.[C5b-9_9_Cn])*fluid	TRUE	TRUE	reaction
321	Terminal pathway; Regulators	fluid	Cn/Vn binding to C5b-8 or C5b-9i	fluid.[C5b-9_9] + fluid.Vn <-> fluid.[C5b-9_9_Vn]	([k_C5b-9:Vn_on]*fluid.[C5b-9_9]*fluid.Vn - [k_C5b-9:Vn_off]*fluid.[C5b-9_9_Vn])*fluid	TRUE	TRUE	reaction
322	Terminal pathway; Regulators	fluid	Cn/Vn binding to C5b-8 or C5b-9i	fluid.[C5b-9_10] + fluid.Cn <-> fluid.[C5b-9_10_Cn]	([k_C5b-9:Cn_on]*fluid.[C5b-9_10]*fluid.Cn - [k_C5b-9:Cn_off]*fluid.[C5b-9_10_Cn])*fluid	TRUE	TRUE	reaction
323	Terminal pathway; Regulators	fluid	Cn/Vn binding to C5b-8 or C5b-9i	fluid.[C5b-9_10] + fluid.Vn <-> fluid.[C5b-9_10_Vn]	([k_C5b-9:Vn_on]*fluid.[C5b-9_10]*fluid.Vn - [k_C5b-9:Vn_off]*fluid.[C5b-9_10_Vn])*fluid	TRUE	TRUE	reaction
324	Terminal pathway; Regulators	fluid	Cn/Vn binding to C5b-8 or C5b-9i	fluid.[C5b-9_11] + fluid.Cn <-> fluid.[C5b-9_11_Cn]	([k_C5b-9:Cn_on]*fluid.[C5b-9_11]*fluid.Cn - [k_C5b-9:Cn_off]*fluid.[C5b-9_11_Cn])*fluid	TRUE	TRUE	reaction
325	Terminal pathway; Regulators	fluid	Cn/Vn binding to C5b-8 or C5b-9i	fluid.[C5b-9_11] + fluid.Vn <-> fluid.[C5b-9_11_Vn]	([k_C5b-9:Vn_on]*fluid.[C5b-9_11]*fluid.Vn - [k_C5b-9:Vn_off]*fluid.[C5b-9_11_Vn])*fluid	TRUE	TRUE	reaction
326	Terminal pathway; Regulators	fluid	Cn/Vn binding to C5b-8 or C5b-9i	fluid.[C5b-9_12] + fluid.Cn <-> fluid.[C5b-9_12_Cn]	([k_C5b-9:Cn_on]*fluid.[C5b-9_12]*fluid.Cn - [k_C5b-9:Cn_off]*fluid.[C5b-9_12_Cn])*fluid	TRUE	TRUE	reaction
327	Terminal pathway; Regulators	fluid	Cn/Vn binding to C5b-8 or C5b-9i	fluid.[C5b-9_12] + fluid.Vn <-> fluid.[C5b-9_12_Vn]	([k_C5b-9:Vn_on]*fluid.[C5b-9_12]*fluid.Vn - [k_C5b-9:Vn_off]*fluid.[C5b-9_12_Vn])*fluid	TRUE	TRUE	reaction
328	Terminal pathway; Regulators	fluid	Cn/Vn binding to C5b-8 or C5b-9i with already Cn/Vn bound C5b-7	fluid.[C5b-9_1:Cn] + fluid.Cn <-> fluid.[C5b-9_1:Cn_Cn]	([k_C5b-9:Cn_on]*fluid.[C5b-9_1:Cn]*fluid.Cn - [k_C5b-9:Cn_off]*fluid.[C5b-9_1:Cn_Cn])*fluid	TRUE	TRUE	reaction
329	Terminal pathway; Regulators	fluid	Cn/Vn binding to C5b-8 or C5b-9i with already Cn/Vn bound C5b-7	fluid.[C5b-9_1:Cn] + fluid.Vn <-> fluid.[C5b-9_1:Cn_Vn]	([k_C5b-9:Vn_on]*fluid.[C5b-9_1:Cn]*fluid.Vn - [k_C5b-9:Vn_off]*fluid.[C5b-9_1:Cn_Vn])*fluid	TRUE	TRUE	reaction
330	Terminal pathway; Regulators	fluid	Cn/Vn binding to C5b-8 or C5b-9i with already Cn/Vn bound C5b-7	fluid.[C5b-9_1:Vn] + fluid.Cn <-> fluid.[C5b-9_1:Vn_Cn]	([k_C5b-9:Cn_on]*fluid.[C5b-9_1:Vn]*fluid.Cn - [k_C5b-9:Cn_off]*fluid.[C5b-9_1:Vn_Cn])*fluid	TRUE	TRUE	reaction
331	Terminal pathway; Regulators	fluid	Cn/Vn binding to C5b-8 or C5b-9i with already Cn/Vn bound C5b-7	fluid.[C5b-9_1:Vn] + fluid.Vn <-> fluid.[C5b-9_1:Vn_Vn]	([k_C5b-9:Vn_on]*fluid.[C5b-9_1:Vn]*fluid.Vn - [k_C5b-9:Vn_off]*fluid.[C5b-9_1:Vn_Vn])*fluid	TRUE	TRUE	reaction
332	Terminal pathway; Regulators	fluid	Cn/Vn binding to C5b-8 or C5b-9i with already Cn/Vn bound C5b-7	fluid.[C5b-9_2:Cn] + fluid.Cn <-> fluid.[C5b-9_2:Cn_Cn]	([k_C5b-9:Cn_on]*fluid.[C5b-9_2:Cn]*fluid.Cn - [k_C5b-9:Cn_off]*fluid.[C5b-9_2:Cn_Cn])*fluid	TRUE	TRUE	reaction
333	Terminal pathway; Regulators	fluid	Cn/Vn binding to C5b-8 or C5b-9i with already Cn/Vn bound C5b-7	fluid.[C5b-9_2:Cn] + fluid.Vn <-> fluid.[C5b-9_2:Cn_Vn]	([k_C5b-9:Vn_on]*fluid.[C5b-9_2:Cn]*fluid.Vn - [k_C5b-9:Vn_off]*fluid.[C5b-9_2:Cn_Vn])*fluid	TRUE	TRUE	reaction
334	Terminal pathway; Regulators	fluid	Cn/Vn binding to C5b-8 or C5b-9i with already Cn/Vn bound C5b-7	fluid.[C5b-9_2:Vn] + fluid.Cn <-> fluid.[C5b-9_2:Vn_Cn]	([k_C5b-9:Cn_on]*fluid.[C5b-9_2:Vn]*fluid.Cn - [k_C5b-9:Cn_off]*fluid.[C5b-9_2:Vn_Cn])*fluid	TRUE	TRUE	reaction
335	Terminal pathway; Regulators	fluid	Cn/Vn binding to C5b-8 or C5b-9i with already Cn/Vn bound C5b-7	fluid.[C5b-9_2:Vn] + fluid.Vn <-> fluid.[C5b-9_2:Vn_Vn]	([k_C5b-9:Vn_on]*fluid.[C5b-9_2:Vn]*fluid.Vn - [k_C5b-9:Vn_off]*fluid.[C5b-9_2:Vn_Vn])*fluid	TRUE	TRUE	reaction
336	Terminal pathway; Regulators	fluid	Cn/Vn binding to C5b-8 or C5b-9i with already Cn/Vn bound C5b-7	fluid.[C5b-9_3:Cn] + fluid.Cn <-> fluid.[C5b-9_3:Cn_Cn]	([k_C5b-9:Cn_on]*fluid.[C5b-9_3:Cn]*fluid.Cn - [k_C5b-9:Cn_off]*fluid.[C5b-9_3:Cn_Cn])*fluid	TRUE	TRUE	reaction
337	Terminal pathway; Regulators	fluid	Cn/Vn binding to C5b-8 or C5b-9i with already Cn/Vn bound C5b-7	fluid.[C5b-9_3:Cn] + fluid.Vn <-> fluid.[C5b-9_3:Cn_Vn]	([k_C5b-9:Vn_on]*fluid.[C5b-9_3:Cn]*fluid.Vn - [k_C5b-9:Vn_off]*fluid.[C5b-9_3:Cn_Vn])*fluid	TRUE	TRUE	reaction
338	Terminal pathway; Regulators	fluid	Cn/Vn binding to C5b-8 or C5b-9i with already Cn/Vn bound C5b-7	fluid.[C5b-9_3:Vn] + fluid.Cn <-> fluid.[C5b-9_3:Vn_Cn]	([k_C5b-9:Cn_on]*fluid.[C5b-9_3:Vn]*fluid.Cn - [k_C5b-9:Cn_off]*fluid.[C5b-9_3:Vn_Cn])*fluid	TRUE	TRUE	reaction
339	Terminal pathway; Regulators	fluid	Cn/Vn binding to C5b-8 or C5b-9i with already Cn/Vn bound C5b-7	fluid.[C5b-9_3:Vn] + fluid.Vn <-> fluid.[C5b-9_3:Vn_Vn]	([k_C5b-9:Vn_on]*fluid.[C5b-9_3:Vn]*fluid.Vn - [k_C5b-9:Vn_off]*fluid.[C5b-9_3:Vn_Vn])*fluid	TRUE	TRUE	reaction
340	Terminal pathway; Regulators	fluid	Cn/Vn binding to C5b-8 or C5b-9i with already Cn/Vn bound C5b-7	fluid.[C5b-9_4:Cn] + fluid.Cn <-> fluid.[C5b-9_4:Cn_Cn]	([k_C5b-9:Cn_on]*fluid.[C5b-9_4:Cn]*fluid.Cn - [k_C5b-9:Cn_off]*fluid.[C5b-9_4:Cn_Cn])*fluid	TRUE	TRUE	reaction
341	Terminal pathway; Regulators	fluid	Cn/Vn binding to C5b-8 or C5b-9i with already Cn/Vn bound C5b-7	fluid.[C5b-9_4:Cn] + fluid.Vn <-> fluid.[C5b-9_4:Cn_Vn]	([k_C5b-9:Vn_on]*fluid.[C5b-9_4:Cn]*fluid.Vn - [k_C5b-9:Vn_off]*fluid.[C5b-9_4:Cn_Vn])*fluid	TRUE	TRUE	reaction
342	Terminal pathway; Regulators	fluid	Cn/Vn binding to C5b-8 or C5b-9i with already Cn/Vn bound C5b-7	fluid.[C5b-9_4:Vn] + fluid.Cn <-> fluid.[C5b-9_4:Vn_Cn]	([k_C5b-9:Cn_on]*fluid.[C5b-9_4:Vn]*fluid.Cn - [k_C5b-9:Cn_off]*fluid.[C5b-9_4:Vn_Cn])*fluid	TRUE	TRUE	reaction
343	Terminal pathway; Regulators	fluid	Cn/Vn binding to C5b-8 or C5b-9i with already Cn/Vn bound C5b-7	fluid.[C5b-9_4:Vn] + fluid.Vn <-> fluid.[C5b-9_4:Vn_Vn]	([k_C5b-9:Vn_on]*fluid.[C5b-9_4:Vn]*fluid.Vn - [k_C5b-9:Vn_off]*fluid.[C5b-9_4:Vn_Vn])*fluid	TRUE	TRUE	reaction
344	Terminal pathway; Regulators	fluid	Cn/Vn binding to C5b-8 or C5b-9i with already Cn/Vn bound C5b-7	fluid.[C5b-9_5:Cn] + fluid.Cn <-> fluid.[C5b-9_5:Cn_Cn]	([k_C5b-9:Cn_on]*fluid.[C5b-9_5:Cn]*fluid.Cn - [k_C5b-9:Cn_off]*fluid.[C5b-9_5:Cn_Cn])*fluid	TRUE	TRUE	reaction
345	Terminal pathway; Regulators	fluid	Cn/Vn binding to C5b-8 or C5b-9i with already Cn/Vn bound C5b-7	fluid.[C5b-9_5:Cn] + fluid.Vn <-> fluid.[C5b-9_5:Cn_Vn]	([k_C5b-9:Vn_on]*fluid.[C5b-9_5:Cn]*fluid.Vn - [k_C5b-9:Vn_off]*fluid.[C5b-9_5:Cn_Vn])*fluid	TRUE	TRUE	reaction
346	Terminal pathway; Regulators	fluid	Cn/Vn binding to C5b-8 or C5b-9i with already Cn/Vn bound C5b-7	fluid.[C5b-9_5:Vn] + fluid.Cn <-> fluid.[C5b-9_5:Vn_Cn]	([k_C5b-9:Cn_on]*fluid.[C5b-9_5:Vn]*fluid.Cn - [k_C5b-9:Cn_off]*fluid.[C5b-9_5:Vn_Cn])*fluid	TRUE	TRUE	reaction
347	Terminal pathway; Regulators	fluid	Cn/Vn binding to C5b-8 or C5b-9i with already Cn/Vn bound C5b-7	fluid.[C5b-9_5:Vn] + fluid.Vn <-> fluid.[C5b-9_5:Vn_Vn]	([k_C5b-9:Vn_on]*fluid.[C5b-9_5:Vn]*fluid.Vn - [k_C5b-9:Vn_off]*fluid.[C5b-9_5:Vn_Vn])*fluid	TRUE	TRUE	reaction
348	Terminal pathway; Regulators	fluid	Cn/Vn binding to C5b-8 or C5b-9i with already Cn/Vn bound C5b-7	fluid.[C5b-9_6:Cn] + fluid.Cn <-> fluid.[C5b-9_6:Cn_Cn]	([k_C5b-9:Cn_on]*fluid.[C5b-9_6:Cn]*fluid.Cn - [k_C5b-9:Cn_off]*fluid.[C5b-9_6:Cn_Cn])*fluid	TRUE	TRUE	reaction
349	Terminal pathway; Regulators	fluid	Cn/Vn binding to C5b-8 or C5b-9i with already Cn/Vn bound C5b-7	fluid.[C5b-9_6:Cn] + fluid.Vn <-> fluid.[C5b-9_6:Cn_Vn]	([k_C5b-9:Vn_on]*fluid.[C5b-9_6:Cn]*fluid.Vn - [k_C5b-9:Vn_off]*fluid.[C5b-9_6:Cn_Vn])*fluid	TRUE	TRUE	reaction
350	Terminal pathway; Regulators	fluid	Cn/Vn binding to C5b-8 or C5b-9i with already Cn/Vn bound C5b-7	fluid.[C5b-9_6:Vn] + fluid.Cn <-> fluid.[C5b-9_6:Vn_Cn]	([k_C5b-9:Cn_on]*fluid.[C5b-9_6:Vn]*fluid.Cn - [k_C5b-9:Cn_off]*fluid.[C5b-9_6:Vn_Cn])*fluid	TRUE	TRUE	reaction
351	Terminal pathway; Regulators	fluid	Cn/Vn binding to C5b-8 or C5b-9i with already Cn/Vn bound C5b-7	fluid.[C5b-9_6:Vn] + fluid.Vn <-> fluid.[C5b-9_6:Vn_Vn]	([k_C5b-9:Vn_on]*fluid.[C5b-9_6:Vn]*fluid.Vn - [k_C5b-9:Vn_off]*fluid.[C5b-9_6:Vn_Vn])*fluid	TRUE	TRUE	reaction
352	Terminal pathway; Regulators	fluid	Cn/Vn binding to C5b-8 or C5b-9i with already Cn/Vn bound C5b-7	fluid.[C5b-9_7:Cn] + fluid.Cn <-> fluid.[C5b-9_7:Cn_Cn]	([k_C5b-9:Cn_on]*fluid.[C5b-9_7:Cn]*fluid.Cn - [k_C5b-9:Cn_off]*fluid.[C5b-9_7:Cn_Cn])*fluid	TRUE	TRUE	reaction
353	Terminal pathway; Regulators	fluid	Cn/Vn binding to C5b-8 or C5b-9i with already Cn/Vn bound C5b-7	fluid.[C5b-9_7:Cn] + fluid.Vn <-> fluid.[C5b-9_7:Cn_Vn]	([k_C5b-9:Vn_on]*fluid.[C5b-9_7:Cn]*fluid.Vn - [k_C5b-9:Vn_off]*fluid.[C5b-9_7:Cn_Vn])*fluid	TRUE	TRUE	reaction
354	Terminal pathway; Regulators	fluid	Cn/Vn binding to C5b-8 or C5b-9i with already Cn/Vn bound C5b-7	fluid.[C5b-9_7:Vn] + fluid.Cn <-> fluid.[C5b-9_7:Vn_Cn]	([k_C5b-9:Cn_on]*fluid.[C5b-9_7:Vn]*fluid.Cn - [k_C5b-9:Cn_off]*fluid.[C5b-9_7:Vn_Cn])*fluid	TRUE	TRUE	reaction
355	Terminal pathway; Regulators	fluid	Cn/Vn binding to C5b-8 or C5b-9i with already Cn/Vn bound C5b-7	fluid.[C5b-9_7:Vn] + fluid.Vn <-> fluid.[C5b-9_7:Vn_Vn]	([k_C5b-9:Vn_on]*fluid.[C5b-9_7:Vn]*fluid.Vn - [k_C5b-9:Vn_off]*fluid.[C5b-9_7:Vn_Vn])*fluid	TRUE	TRUE	reaction
356	Terminal pathway; Regulators	fluid	Cn/Vn binding to C5b-8 or C5b-9i with already Cn/Vn bound C5b-7	fluid.[C5b-9_8:Cn] + fluid.Cn <-> fluid.[C5b-9_8:Cn_Cn]	([k_C5b-9:Cn_on]*fluid.[C5b-9_8:Cn]*fluid.Cn - [k_C5b-9:Cn_off]*fluid.[C5b-9_8:Cn_Cn])*fluid	TRUE	TRUE	reaction
357	Terminal pathway; Regulators	fluid	Cn/Vn binding to C5b-8 or C5b-9i with already Cn/Vn bound C5b-7	fluid.[C5b-9_8:Cn] + fluid.Vn <-> fluid.[C5b-9_8:Cn_Vn]	([k_C5b-9:Vn_on]*fluid.[C5b-9_8:Cn]*fluid.Vn - [k_C5b-9:Vn_off]*fluid.[C5b-9_8:Cn_Vn])*fluid	TRUE	TRUE	reaction
358	Terminal pathway; Regulators	fluid	Cn/Vn binding to C5b-8 or C5b-9i with already Cn/Vn bound C5b-7	fluid.[C5b-9_8:Vn] + fluid.Cn <-> fluid.[C5b-9_8:Vn_Cn]	([k_C5b-9:Cn_on]*fluid.[C5b-9_8:Vn]*fluid.Cn - [k_C5b-9:Cn_off]*fluid.[C5b-9_8:Vn_Cn])*fluid	TRUE	TRUE	reaction
359	Terminal pathway; Regulators	fluid	Cn/Vn binding to C5b-8 or C5b-9i with already Cn/Vn bound C5b-7	fluid.[C5b-9_8:Vn] + fluid.Vn <-> fluid.[C5b-9_8:Vn_Vn]	([k_C5b-9:Vn_on]*fluid.[C5b-9_8:Vn]*fluid.Vn - [k_C5b-9:Vn_off]*fluid.[C5b-9_8:Vn_Vn])*fluid	TRUE	TRUE	reaction
360	Terminal pathway; Regulators	fluid	Cn/Vn binding to C5b-8 or C5b-9i with already Cn/Vn bound C5b-7	fluid.[C5b-9_9:Cn] + fluid.Cn <-> fluid.[C5b-9_9:Cn_Cn]	([k_C5b-9:Cn_on]*fluid.[C5b-9_9:Cn]*fluid.Cn - [k_C5b-9:Cn_off]*fluid.[C5b-9_9:Cn_Cn])*fluid	TRUE	TRUE	reaction
361	Terminal pathway; Regulators	fluid	Cn/Vn binding to C5b-8 or C5b-9i with already Cn/Vn bound C5b-7	fluid.[C5b-9_9:Cn] + fluid.Vn <-> fluid.[C5b-9_9:Cn_Vn]	([k_C5b-9:Vn_on]*fluid.[C5b-9_9:Cn]*fluid.Vn - [k_C5b-9:Vn_off]*fluid.[C5b-9_9:Cn_Vn])*fluid	TRUE	TRUE	reaction
362	Terminal pathway; Regulators	fluid	Cn/Vn binding to C5b-8 or C5b-9i with already Cn/Vn bound C5b-7	fluid.[C5b-9_9:Vn] + fluid.Cn <-> fluid.[C5b-9_9:Vn_Cn]	([k_C5b-9:Cn_on]*fluid.[C5b-9_9:Vn]*fluid.Cn - [k_C5b-9:Cn_off]*fluid.[C5b-9_9:Vn_Cn])*fluid	TRUE	TRUE	reaction
363	Terminal pathway; Regulators	fluid	Cn/Vn binding to C5b-8 or C5b-9i with already Cn/Vn bound C5b-7	fluid.[C5b-9_9:Vn] + fluid.Vn <-> fluid.[C5b-9_9:Vn_Vn]	([k_C5b-9:Vn_on]*fluid.[C5b-9_9:Vn]*fluid.Vn - [k_C5b-9:Vn_off]*fluid.[C5b-9_9:Vn_Vn])*fluid	TRUE	TRUE	reaction
364	Terminal pathway; Regulators	fluid	Cn/Vn binding to C5b-8 or C5b-9i with already Cn/Vn bound C5b-7	fluid.[C5b-9_10:Cn] + fluid.Cn <-> fluid.[C5b-9_10:Cn_Cn]	([k_C5b-9:Cn_on]*fluid.[C5b-9_10:Cn]*fluid.Cn - [k_C5b-9:Cn_off]*fluid.[C5b-9_10:Cn_Cn])*fluid	TRUE	TRUE	reaction
365	Terminal pathway; Regulators	fluid	Cn/Vn binding to C5b-8 or C5b-9i with already Cn/Vn bound C5b-7	fluid.[C5b-9_10:Cn] + fluid.Vn <-> fluid.[C5b-9_10:Cn_Vn]	([k_C5b-9:Vn_on]*fluid.[C5b-9_10:Cn]*fluid.Vn - [k_C5b-9:Vn_off]*fluid.[C5b-9_10:Cn_Vn])*fluid	TRUE	TRUE	reaction
366	Terminal pathway; Regulators	fluid	Cn/Vn binding to C5b-8 or C5b-9i with already Cn/Vn bound C5b-7	fluid.[C5b-9_10:Vn] + fluid.Cn <-> fluid.[C5b-9_10:Vn_Cn]	([k_C5b-9:Cn_on]*fluid.[C5b-9_10:Vn]*fluid.Cn - [k_C5b-9:Cn_off]*fluid.[C5b-9_10:Vn_Cn])*fluid	TRUE	TRUE	reaction
367	Terminal pathway; Regulators	fluid	Cn/Vn binding to C5b-8 or C5b-9i with already Cn/Vn bound C5b-7	fluid.[C5b-9_10:Vn] + fluid.Vn <-> fluid.[C5b-9_10:Vn_Vn]	([k_C5b-9:Vn_on]*fluid.[C5b-9_10:Vn]*fluid.Vn - [k_C5b-9:Vn_off]*fluid.[C5b-9_10:Vn_Vn])*fluid	TRUE	TRUE	reaction
368	Terminal pathway; Regulators	fluid	Cn/Vn binding to C5b-8 or C5b-9i with already Cn/Vn bound C5b-7	fluid.[C5b-9_11:Cn] + fluid.Cn <-> fluid.[C5b-9_11:Cn_Cn]	([k_C5b-9:Cn_on]*fluid.[C5b-9_11:Cn]*fluid.Cn - [k_C5b-9:Cn_off]*fluid.[C5b-9_11:Cn_Cn])*fluid	TRUE	TRUE	reaction
369	Terminal pathway; Regulators	fluid	Cn/Vn binding to C5b-8 or C5b-9i with already Cn/Vn bound C5b-7	fluid.[C5b-9_11:Cn] + fluid.Vn <-> fluid.[C5b-9_11:Cn_Vn]	([k_C5b-9:Vn_on]*fluid.[C5b-9_11:Cn]*fluid.Vn - [k_C5b-9:Vn_off]*fluid.[C5b-9_11:Cn_Vn])*fluid	TRUE	TRUE	reaction
370	Terminal pathway; Regulators	fluid	Cn/Vn binding to C5b-8 or C5b-9i with already Cn/Vn bound C5b-7	fluid.[C5b-9_11:Vn] + fluid.Cn <-> fluid.[C5b-9_11:Vn_Cn]	([k_C5b-9:Cn_on]*fluid.[C5b-9_11:Vn]*fluid.Cn - [k_C5b-9:Cn_off]*fluid.[C5b-9_11:Vn_Cn])*fluid	TRUE	TRUE	reaction
371	Terminal pathway; Regulators	fluid	Cn/Vn binding to C5b-8 or C5b-9i with already Cn/Vn bound C5b-7	fluid.[C5b-9_11:Vn] + fluid.Vn <-> fluid.[C5b-9_11:Vn_Vn]	([k_C5b-9:Vn_on]*fluid.[C5b-9_11:Vn]*fluid.Vn - [k_C5b-9:Vn_off]*fluid.[C5b-9_11:Vn_Vn])*fluid	TRUE	TRUE	reaction
372	Terminal pathway; Regulators	fluid	Cn/Vn binding to C5b-8 or C5b-9i with already Cn/Vn bound C5b-7	fluid.[C5b-9_12:Cn] + fluid.Cn <-> fluid.[C5b-9_12:Cn_Cn]	([k_C5b-9:Cn_on]*fluid.[C5b-9_12:Cn]*fluid.Cn - [k_C5b-9:Cn_off]*fluid.[C5b-9_12:Cn_Cn])*fluid	TRUE	TRUE	reaction
373	Terminal pathway; Regulators	fluid	Cn/Vn binding to C5b-8 or C5b-9i with already Cn/Vn bound C5b-7	fluid.[C5b-9_12:Cn] + fluid.Vn <-> fluid.[C5b-9_12:Cn_Vn]	([k_C5b-9:Vn_on]*fluid.[C5b-9_12:Cn]*fluid.Vn - [k_C5b-9:Vn_off]*fluid.[C5b-9_12:Cn_Vn])*fluid	TRUE	TRUE	reaction
374	Terminal pathway; Regulators	fluid	Cn/Vn binding to C5b-8 or C5b-9i with already Cn/Vn bound C5b-7	fluid.[C5b-9_12:Vn] + fluid.Cn <-> fluid.[C5b-9_12:Vn_Cn]	([k_C5b-9:Cn_on]*fluid.[C5b-9_12:Vn]*fluid.Cn - [k_C5b-9:Cn_off]*fluid.[C5b-9_12:Vn_Cn])*fluid	TRUE	TRUE	reaction
375	Terminal pathway; Regulators	fluid	Cn/Vn binding to C5b-8 or C5b-9i with already Cn/Vn bound C5b-7	fluid.[C5b-9_12:Vn] + fluid.Vn <-> fluid.[C5b-9_12:Vn_Vn]	([k_C5b-9:Vn_on]*fluid.[C5b-9_12:Vn]*fluid.Vn - [k_C5b-9:Vn_off]*fluid.[C5b-9_12:Vn_Vn])*fluid	TRUE	TRUE	reaction
376	Terminal pathway; Regulators	surface	Cn/Vn binding to C5b-8 or C5b-9i	surface.[C5b-9_1] + fluid.Cn <-> surface.[C5b-9_1_Cn]	([k_C5b-9:Cn_on]*surface.[C5b-9_1]*fluid.Cn - [k_C5b-9:Cn_off]*surface.[C5b-9_1_Cn])*fluid	TRUE	TRUE	reaction
377	Terminal pathway; Regulators	surface	Cn/Vn binding to C5b-8 or C5b-9i	surface.[C5b-9_1] + fluid.Vn <-> surface.[C5b-9_1_Vn]	([k_C5b-9:Vn_on]*surface.[C5b-9_1]*fluid.Vn - [k_C5b-9:Vn_off]*surface.[C5b-9_1_Vn])*fluid	TRUE	TRUE	reaction
378	Terminal pathway; Regulators	surface	Cn/Vn binding to C5b-8 or C5b-9i	surface.[C5b-9_2] + fluid.Cn <-> surface.[C5b-9_2_Cn]	([k_C5b-9:Cn_on]*surface.[C5b-9_2]*fluid.Cn - [k_C5b-9:Cn_off]*surface.[C5b-9_2_Cn])*fluid	TRUE	TRUE	reaction
379	Terminal pathway; Regulators	surface	Cn/Vn binding to C5b-8 or C5b-9i	surface.[C5b-9_2] + fluid.Vn <-> surface.[C5b-9_2_Vn]	([k_C5b-9:Vn_on]*surface.[C5b-9_2]*fluid.Vn - [k_C5b-9:Vn_off]*surface.[C5b-9_2_Vn])*fluid	TRUE	TRUE	reaction
380	Terminal pathway; Regulators	surface	Cn/Vn binding to C5b-8 or C5b-9i	surface.[C5b-9_3] + fluid.Cn <-> surface.[C5b-9_3_Cn]	([k_C5b-9:Cn_on]*surface.[C5b-9_3]*fluid.Cn - [k_C5b-9:Cn_off]*surface.[C5b-9_3_Cn])*fluid	TRUE	TRUE	reaction
381	Terminal pathway; Regulators	surface	Cn/Vn binding to C5b-8 or C5b-9i	surface.[C5b-9_3] + fluid.Vn <-> surface.[C5b-9_3_Vn]	([k_C5b-9:Vn_on]*surface.[C5b-9_3]*fluid.Vn - [k_C5b-9:Vn_off]*surface.[C5b-9_3_Vn])*fluid	TRUE	TRUE	reaction
382	Terminal pathway; Regulators	surface	Cn/Vn binding to C5b-8 or C5b-9i	surface.[C5b-9_4] + fluid.Cn <-> surface.[C5b-9_4_Cn]	([k_C5b-9:Cn_on]*surface.[C5b-9_4]*fluid.Cn - [k_C5b-9:Cn_off]*surface.[C5b-9_4_Cn])*fluid	TRUE	TRUE	reaction
383	Terminal pathway; Regulators	surface	Cn/Vn binding to C5b-8 or C5b-9i	surface.[C5b-9_4] + fluid.Vn <-> surface.[C5b-9_4_Vn]	([k_C5b-9:Vn_on]*surface.[C5b-9_4]*fluid.Vn - [k_C5b-9:Vn_off]*surface.[C5b-9_4_Vn])*fluid	TRUE	TRUE	reaction
384	Terminal pathway; Regulators	surface	Cn/Vn binding to C5b-8 or C5b-9i	surface.[C5b-9_5] + fluid.Cn <-> surface.[C5b-9_5_Cn]	([k_C5b-9:Cn_on]*surface.[C5b-9_5]*fluid.Cn - [k_C5b-9:Cn_off]*surface.[C5b-9_5_Cn])*fluid	TRUE	TRUE	reaction
385	Terminal pathway; Regulators	surface	Cn/Vn binding to C5b-8 or C5b-9i	surface.[C5b-9_5] + fluid.Vn <-> surface.[C5b-9_5_Vn]	([k_C5b-9:Vn_on]*surface.[C5b-9_5]*fluid.Vn - [k_C5b-9:Vn_off]*surface.[C5b-9_5_Vn])*fluid	TRUE	TRUE	reaction
386	Terminal pathway; Regulators	surface	Cn/Vn binding to C5b-8 or C5b-9i	surface.[C5b-9_6] + fluid.Cn <-> surface.[C5b-9_6_Cn]	([k_C5b-9:Cn_on]*surface.[C5b-9_6]*fluid.Cn - [k_C5b-9:Cn_off]*surface.[C5b-9_6_Cn])*fluid	TRUE	TRUE	reaction
387	Terminal pathway; Regulators	surface	Cn/Vn binding to C5b-8 or C5b-9i	surface.[C5b-9_6] + fluid.Vn <-> surface.[C5b-9_6_Vn]	([k_C5b-9:Vn_on]*surface.[C5b-9_6]*fluid.Vn - [k_C5b-9:Vn_off]*surface.[C5b-9_6_Vn])*fluid	TRUE	TRUE	reaction
388	Terminal pathway; Regulators	surface	Cn/Vn binding to C5b-8 or C5b-9i	surface.[C5b-9_7] + fluid.Cn <-> surface.[C5b-9_7_Cn]	([k_C5b-9:Cn_on]*surface.[C5b-9_7]*fluid.Cn - [k_C5b-9:Cn_off]*surface.[C5b-9_7_Cn])*fluid	TRUE	TRUE	reaction
389	Terminal pathway; Regulators	surface	Cn/Vn binding to C5b-8 or C5b-9i	surface.[C5b-9_7] + fluid.Vn <-> surface.[C5b-9_7_Vn]	([k_C5b-9:Vn_on]*surface.[C5b-9_7]*fluid.Vn - [k_C5b-9:Vn_off]*surface.[C5b-9_7_Vn])*fluid	TRUE	TRUE	reaction
390	Terminal pathway; Regulators	surface	Cn/Vn binding to C5b-8 or C5b-9i	surface.[C5b-9_8] + fluid.Cn <-> surface.[C5b-9_8_Cn]	([k_C5b-9:Cn_on]*surface.[C5b-9_8]*fluid.Cn - [k_C5b-9:Cn_off]*surface.[C5b-9_8_Cn])*fluid	TRUE	TRUE	reaction
391	Terminal pathway; Regulators	surface	Cn/Vn binding to C5b-8 or C5b-9i	surface.[C5b-9_8] + fluid.Vn <-> surface.[C5b-9_8_Vn]	([k_C5b-9:Vn_on]*surface.[C5b-9_8]*fluid.Vn - [k_C5b-9:Vn_off]*surface.[C5b-9_8_Vn])*fluid	TRUE	TRUE	reaction
392	Terminal pathway; Regulators	surface	Cn/Vn binding to C5b-8 or C5b-9i	surface.[C5b-9_9] + fluid.Cn <-> surface.[C5b-9_9_Cn]	([k_C5b-9:Cn_on]*surface.[C5b-9_9]*fluid.Cn - [k_C5b-9:Cn_off]*surface.[C5b-9_9_Cn])*fluid	TRUE	TRUE	reaction
393	Terminal pathway; Regulators	surface	Cn/Vn binding to C5b-8 or C5b-9i	surface.[C5b-9_9] + fluid.Vn <-> surface.[C5b-9_9_Vn]	([k_C5b-9:Vn_on]*surface.[C5b-9_9]*fluid.Vn - [k_C5b-9:Vn_off]*surface.[C5b-9_9_Vn])*fluid	TRUE	TRUE	reaction
394	Terminal pathway; Regulators	surface	Cn/Vn binding to C5b-8 or C5b-9i	surface.[C5b-9_10] + fluid.Cn <-> surface.[C5b-9_10_Cn]	([k_C5b-9:Cn_on]*surface.[C5b-9_10]*fluid.Cn - [k_C5b-9:Cn_off]*surface.[C5b-9_10_Cn])*fluid	TRUE	TRUE	reaction
395	Terminal pathway; Regulators	surface	Cn/Vn binding to C5b-8 or C5b-9i	surface.[C5b-9_10] + fluid.Vn <-> surface.[C5b-9_10_Vn]	([k_C5b-9:Vn_on]*surface.[C5b-9_10]*fluid.Vn - [k_C5b-9:Vn_off]*surface.[C5b-9_10_Vn])*fluid	TRUE	TRUE	reaction
396	Terminal pathway; Regulators	surface	Cn/Vn binding to C5b-8 or C5b-9i	surface.[C5b-9_11] + fluid.Cn <-> surface.[C5b-9_11_Cn]	([k_C5b-9:Cn_on]*surface.[C5b-9_11]*fluid.Cn - [k_C5b-9:Cn_off]*surface.[C5b-9_11_Cn])*fluid	TRUE	TRUE	reaction
397	Terminal pathway; Regulators	surface	Cn/Vn binding to C5b-8 or C5b-9i	surface.[C5b-9_11] + fluid.Vn <-> surface.[C5b-9_11_Vn]	([k_C5b-9:Vn_on]*surface.[C5b-9_11]*fluid.Vn - [k_C5b-9:Vn_off]*surface.[C5b-9_11_Vn])*fluid	TRUE	TRUE	reaction
398	Terminal pathway; Regulators	surface	Cn/Vn binding to C5b-8 or C5b-9i	surface.[C5b-9_12] + fluid.Cn <-> surface.[C5b-9_12_Cn]	([k_C5b-9:Cn_on]*surface.[C5b-9_12]*fluid.Cn - [k_C5b-9:Cn_off]*surface.[C5b-9_12_Cn])*fluid	TRUE	TRUE	reaction
399	Terminal pathway; Regulators	surface	Cn/Vn binding to C5b-8 or C5b-9i	surface.[C5b-9_12] + fluid.Vn <-> surface.[C5b-9_12_Vn]	([k_C5b-9:Vn_on]*surface.[C5b-9_12]*fluid.Vn - [k_C5b-9:Vn_off]*surface.[C5b-9_12_Vn])*fluid	TRUE	TRUE	reaction
400	Terminal pathway; Regulators	surface	Cn/Vn binding to C5b-8 or C5b-9i	surface.[C5b-9_13] + fluid.Cn <-> surface.[C5b-9_13_Cn]	([k_C5b-9:Cn_on]*surface.[C5b-9_13]*fluid.Cn - [k_C5b-9:Cn_off]*surface.[C5b-9_13_Cn])*fluid	TRUE	TRUE	reaction
401	Terminal pathway; Regulators	surface	Cn/Vn binding to C5b-8 or C5b-9i	surface.[C5b-9_13] + fluid.Vn <-> surface.[C5b-9_13_Vn]	([k_C5b-9:Vn_on]*surface.[C5b-9_13]*fluid.Vn - [k_C5b-9:Vn_off]*surface.[C5b-9_13_Vn])*fluid	TRUE	TRUE	reaction
402	Terminal pathway; Regulators	surface	Cn/Vn binding to C5b-8 or C5b-9i	surface.[C5b-9_14] + fluid.Cn <-> surface.[C5b-9_14_Cn]	([k_C5b-9:Cn_on]*surface.[C5b-9_14]*fluid.Cn - [k_C5b-9:Cn_off]*surface.[C5b-9_14_Cn])*fluid	TRUE	TRUE	reaction
403	Terminal pathway; Regulators	surface	Cn/Vn binding to C5b-8 or C5b-9i	surface.[C5b-9_14] + fluid.Vn <-> surface.[C5b-9_14_Vn]	([k_C5b-9:Vn_on]*surface.[C5b-9_14]*fluid.Vn - [k_C5b-9:Vn_off]*surface.[C5b-9_14_Vn])*fluid	TRUE	TRUE	reaction
404	Terminal pathway; Regulators	surface	Cn/Vn binding to C5b-8 or C5b-9i	surface.[C5b-9_15] + fluid.Cn <-> surface.[C5b-9_15_Cn]	([k_C5b-9:Cn_on]*surface.[C5b-9_15]*fluid.Cn - [k_C5b-9:Cn_off]*surface.[C5b-9_15_Cn])*fluid	TRUE	TRUE	reaction
405	Terminal pathway; Regulators	surface	Cn/Vn binding to C5b-8 or C5b-9i	surface.[C5b-9_15] + fluid.Vn <-> surface.[C5b-9_15_Vn]	([k_C5b-9:Vn_on]*surface.[C5b-9_15]*fluid.Vn - [k_C5b-9:Vn_off]*surface.[C5b-9_15_Vn])*fluid	TRUE	TRUE	reaction
406	Terminal pathway; Regulators	surface	Cn/Vn binding to C5b-8 or C5b-9i	surface.[C5b-9_16] + fluid.Cn <-> surface.[C5b-9_16_Cn]	([k_C5b-9:Cn_on]*surface.[C5b-9_16]*fluid.Cn - [k_C5b-9:Cn_off]*surface.[C5b-9_16_Cn])*fluid	TRUE	TRUE	reaction
407	Terminal pathway; Regulators	surface	Cn/Vn binding to C5b-8 or C5b-9i	surface.[C5b-9_16] + fluid.Vn <-> surface.[C5b-9_16_Vn]	([k_C5b-9:Vn_on]*surface.[C5b-9_16]*fluid.Vn - [k_C5b-9:Vn_off]*surface.[C5b-9_16_Vn])*fluid	TRUE	TRUE	reaction
408	Degradation	fluid		fluid.[C5b-7:Cn] -> null	[kd_C5b-9_1_fluid] * fluid.[C5b-7:Cn] * fluid	FALSE	TRUE	reaction
409	Degradation	fluid		fluid.[C5b-7:Vn] -> null	[kd_C5b-9_1_fluid] * fluid.[C5b-7:Vn] * fluid	FALSE	TRUE	reaction
410	Degradation	fluid		fluid.[C5b-8:Cn] -> null	[kd_C5b-9_1_fluid] * fluid.[C5b-8:Cn] * fluid	FALSE	TRUE	reaction
411	Degradation	fluid		fluid.[C5b-8:Vn] -> null	[kd_C5b-9_1_fluid] * fluid.[C5b-8:Vn] * fluid	FALSE	TRUE	reaction
412	Degradation	fluid		fluid.[C5b-9_1:Cn] -> null	[kd_C5b-9_1_fluid] * fluid.[C5b-9_1:Cn] * fluid	FALSE	TRUE	reaction
413	Degradation	fluid		fluid.[C5b-9_1:Vn] -> null	[kd_C5b-9_1_fluid] * fluid.[C5b-9_1:Vn] * fluid	FALSE	TRUE	reaction
414	Degradation	fluid		fluid.[C5b-9_2:Cn] -> null	[kd_C5b-9_1_fluid] * fluid.[C5b-9_2:Cn] * fluid	FALSE	TRUE	reaction
415	Degradation	fluid		fluid.[C5b-9_2:Vn] -> null	[kd_C5b-9_1_fluid] * fluid.[C5b-9_2:Vn] * fluid	FALSE	TRUE	reaction
416	Degradation	fluid		fluid.[C5b-9_3:Cn] -> null	[kd_C5b-9_1_fluid] * fluid.[C5b-9_3:Cn] * fluid	FALSE	TRUE	reaction
417	Degradation	fluid		fluid.[C5b-9_3:Vn] -> null	[kd_C5b-9_1_fluid] * fluid.[C5b-9_3:Vn] * fluid	FALSE	TRUE	reaction
418	Degradation	fluid		fluid.[C5b-9_4:Cn] -> null	[kd_C5b-9_1_fluid] * fluid.[C5b-9_4:Cn] * fluid	FALSE	TRUE	reaction
419	Degradation	fluid		fluid.[C5b-9_4:Vn] -> null	[kd_C5b-9_1_fluid] * fluid.[C5b-9_4:Vn] * fluid	FALSE	TRUE	reaction
420	Degradation	fluid		fluid.[C5b-9_5:Cn] -> null	[kd_C5b-9_1_fluid] * fluid.[C5b-9_5:Cn] * fluid	FALSE	TRUE	reaction
421	Degradation	fluid		fluid.[C5b-9_5:Vn] -> null	[kd_C5b-9_1_fluid] * fluid.[C5b-9_5:Vn] * fluid	FALSE	TRUE	reaction
422	Degradation	fluid		fluid.[C5b-9_6:Cn] -> null	[kd_C5b-9_1_fluid] * fluid.[C5b-9_6:Cn] * fluid	FALSE	TRUE	reaction
423	Degradation	fluid		fluid.[C5b-9_6:Vn] -> null	[kd_C5b-9_1_fluid] * fluid.[C5b-9_6:Vn] * fluid	FALSE	TRUE	reaction
424	Degradation	fluid		fluid.[C5b-9_7:Cn] -> null	[kd_C5b-9_1_fluid] * fluid.[C5b-9_7:Cn] * fluid	FALSE	TRUE	reaction
425	Degradation	fluid		fluid.[C5b-9_7:Vn] -> null	[kd_C5b-9_1_fluid] * fluid.[C5b-9_7:Vn] * fluid	FALSE	TRUE	reaction
426	Degradation	fluid		fluid.[C5b-9_8:Cn] -> null	[kd_C5b-9_1_fluid] * fluid.[C5b-9_8:Cn] * fluid	FALSE	TRUE	reaction
427	Degradation	fluid		fluid.[C5b-9_8:Vn] -> null	[kd_C5b-9_1_fluid] * fluid.[C5b-9_8:Vn] * fluid	FALSE	TRUE	reaction
428	Degradation	fluid		fluid.[C5b-9_9:Cn] -> null	[kd_C5b-9_1_fluid] * fluid.[C5b-9_9:Cn] * fluid	FALSE	TRUE	reaction
429	Degradation	fluid		fluid.[C5b-9_9:Vn] -> null	[kd_C5b-9_1_fluid] * fluid.[C5b-9_9:Vn] * fluid	FALSE	TRUE	reaction
430	Degradation	fluid		fluid.[C5b-9_10:Cn] -> null	[kd_C5b-9_1_fluid] * fluid.[C5b-9_10:Cn] * fluid	FALSE	TRUE	reaction
431	Degradation	fluid		fluid.[C5b-9_10:Vn] -> null	[kd_C5b-9_1_fluid] * fluid.[C5b-9_10:Vn] * fluid	FALSE	TRUE	reaction
432	Degradation	fluid		fluid.[C5b-9_11:Cn] -> null	[kd_C5b-9_1_fluid] * fluid.[C5b-9_11:Cn] * fluid	FALSE	TRUE	reaction
433	Degradation	fluid		fluid.[C5b-9_11:Vn] -> null	[kd_C5b-9_1_fluid] * fluid.[C5b-9_11:Vn] * fluid	FALSE	TRUE	reaction
434	Degradation	fluid		fluid.[C5b-9_12:Cn] -> null	[kd_C5b-9_1_fluid] * fluid.[C5b-9_12:Cn] * fluid	FALSE	TRUE	reaction
435	Degradation	fluid		fluid.[C5b-9_12:Vn] -> null	[kd_C5b-9_1_fluid] * fluid.[C5b-9_12:Vn] * fluid	FALSE	TRUE	reaction
436	Degradation	fluid		fluid.[C5b-8:Cn_Cn] -> null	[kd_C5b-9_1_fluid] * fluid.[C5b-8:Cn_Cn] * fluid	FALSE	TRUE	reaction
437	Degradation	fluid		fluid.[C5b-8:Cn_Vn] -> null	[kd_C5b-9_1_fluid] * fluid.[C5b-8:Cn_Vn] * fluid	FALSE	TRUE	reaction
438	Degradation	fluid		fluid.[C5b-8:Vn_Cn] -> null	[kd_C5b-9_1_fluid] * fluid.[C5b-8:Vn_Cn] * fluid	FALSE	TRUE	reaction
439	Degradation	fluid		fluid.[C5b-8:Vn_Vn] -> null	[kd_C5b-9_1_fluid] * fluid.[C5b-8:Vn_Vn] * fluid	FALSE	TRUE	reaction
440	Degradation	fluid		fluid.[C5b-8_Cn] -> null	[kd_C5b-9_1_fluid] * fluid.[C5b-8_Cn] * fluid	FALSE	TRUE	reaction
441	Degradation	fluid		fluid.[C5b-8_Vn] -> null	[kd_C5b-9_1_fluid] * fluid.[C5b-8_Vn] * fluid	FALSE	TRUE	reaction
442	Degradation	fluid		fluid.[C5b-9_1_Cn] -> null	[kd_C5b-9_1_fluid] * fluid.[C5b-9_1_Cn] * fluid	FALSE	TRUE	reaction
443	Degradation	fluid		fluid.[C5b-9_1_Vn] -> null	[kd_C5b-9_1_fluid] * fluid.[C5b-9_1_Vn] * fluid	FALSE	TRUE	reaction
444	Degradation	fluid		fluid.[C5b-9_2_Cn] -> null	[kd_C5b-9_1_fluid] * fluid.[C5b-9_2_Cn] * fluid	FALSE	TRUE	reaction
445	Degradation	fluid		fluid.[C5b-9_2_Vn] -> null	[kd_C5b-9_1_fluid] * fluid.[C5b-9_2_Vn] * fluid	FALSE	TRUE	reaction
446	Degradation	fluid		fluid.[C5b-9_3_Cn] -> null	[kd_C5b-9_1_fluid] * fluid.[C5b-9_3_Cn] * fluid	FALSE	TRUE	reaction
447	Degradation	fluid		fluid.[C5b-9_3_Vn] -> null	[kd_C5b-9_1_fluid] * fluid.[C5b-9_3_Vn] * fluid	FALSE	TRUE	reaction
448	Degradation	fluid		fluid.[C5b-9_4_Cn] -> null	[kd_C5b-9_1_fluid] * fluid.[C5b-9_4_Cn] * fluid	FALSE	TRUE	reaction
449	Degradation	fluid		fluid.[C5b-9_4_Vn] -> null	[kd_C5b-9_1_fluid] * fluid.[C5b-9_4_Vn] * fluid	FALSE	TRUE	reaction
450	Degradation	fluid		fluid.[C5b-9_5_Cn] -> null	[kd_C5b-9_1_fluid] * fluid.[C5b-9_5_Cn] * fluid	FALSE	TRUE	reaction
451	Degradation	fluid		fluid.[C5b-9_5_Vn] -> null	[kd_C5b-9_1_fluid] * fluid.[C5b-9_5_Vn] * fluid	FALSE	TRUE	reaction
452	Degradation	fluid		fluid.[C5b-9_6_Cn] -> null	[kd_C5b-9_1_fluid] * fluid.[C5b-9_6_Cn] * fluid	FALSE	TRUE	reaction
453	Degradation	fluid		fluid.[C5b-9_6_Vn] -> null	[kd_C5b-9_1_fluid] * fluid.[C5b-9_6_Vn] * fluid	FALSE	TRUE	reaction
454	Degradation	fluid		fluid.[C5b-9_7_Cn] -> null	[kd_C5b-9_1_fluid] * fluid.[C5b-9_7_Cn] * fluid	FALSE	TRUE	reaction
455	Degradation	fluid		fluid.[C5b-9_7_Vn] -> null	[kd_C5b-9_1_fluid] * fluid.[C5b-9_7_Vn] * fluid	FALSE	TRUE	reaction
456	Degradation	fluid		fluid.[C5b-9_8_Cn] -> null	[kd_C5b-9_1_fluid] * fluid.[C5b-9_8_Cn] * fluid	FALSE	TRUE	reaction
457	Degradation	fluid		fluid.[C5b-9_8_Vn] -> null	[kd_C5b-9_1_fluid] * fluid.[C5b-9_8_Vn] * fluid	FALSE	TRUE	reaction
458	Degradation	fluid		fluid.[C5b-9_9_Cn] -> null	[kd_C5b-9_1_fluid] * fluid.[C5b-9_9_Cn] * fluid	FALSE	TRUE	reaction
459	Degradation	fluid		fluid.[C5b-9_9_Vn] -> null	[kd_C5b-9_1_fluid] * fluid.[C5b-9_9_Vn] * fluid	FALSE	TRUE	reaction
460	Degradation	fluid		fluid.[C5b-9_10_Cn] -> null	[kd_C5b-9_1_fluid] * fluid.[C5b-9_10_Cn] * fluid	FALSE	TRUE	reaction
461	Degradation	fluid		fluid.[C5b-9_10_Vn] -> null	[kd_C5b-9_1_fluid] * fluid.[C5b-9_10_Vn] * fluid	FALSE	TRUE	reaction
462	Degradation	fluid		fluid.[C5b-9_11_Cn] -> null	[kd_C5b-9_1_fluid] * fluid.[C5b-9_11_Cn] * fluid	FALSE	TRUE	reaction
463	Degradation	fluid		fluid.[C5b-9_11_Vn] -> null	[kd_C5b-9_1_fluid] * fluid.[C5b-9_11_Vn] * fluid	FALSE	TRUE	reaction
464	Degradation	fluid		fluid.[C5b-9_12_Cn] -> null	[kd_C5b-9_1_fluid] * fluid.[C5b-9_12_Cn] * fluid	FALSE	TRUE	reaction
465	Degradation	fluid		fluid.[C5b-9_12_Vn] -> null	[kd_C5b-9_1_fluid] * fluid.[C5b-9_12_Vn] * fluid	FALSE	TRUE	reaction
466	Degradation	fluid		fluid.[C5b-9_1:Cn_Cn] -> null	[kd_C5b-9_1_fluid] * fluid.[C5b-9_1:Cn_Cn] * fluid	FALSE	TRUE	reaction
467	Degradation	fluid		fluid.[C5b-9_1:Cn_Vn] -> null	[kd_C5b-9_1_fluid] * fluid.[C5b-9_1:Cn_Vn] * fluid	FALSE	TRUE	reaction
468	Degradation	fluid		fluid.[C5b-9_1:Vn_Cn] -> null	[kd_C5b-9_1_fluid] * fluid.[C5b-9_1:Vn_Cn] * fluid	FALSE	TRUE	reaction
469	Degradation	fluid		fluid.[C5b-9_1:Vn_Vn] -> null	[kd_C5b-9_1_fluid] * fluid.[C5b-9_1:Vn_Vn] * fluid	FALSE	TRUE	reaction
470	Degradation	fluid		fluid.[C5b-9_2:Cn_Cn] -> null	[kd_C5b-9_1_fluid] * fluid.[C5b-9_2:Cn_Cn] * fluid	FALSE	TRUE	reaction
471	Degradation	fluid		fluid.[C5b-9_2:Cn_Vn] -> null	[kd_C5b-9_1_fluid] * fluid.[C5b-9_2:Cn_Vn] * fluid	FALSE	TRUE	reaction
472	Degradation	fluid		fluid.[C5b-9_2:Vn_Cn] -> null	[kd_C5b-9_1_fluid] * fluid.[C5b-9_2:Vn_Cn] * fluid	FALSE	TRUE	reaction
473	Degradation	fluid		fluid.[C5b-9_2:Vn_Vn] -> null	[kd_C5b-9_1_fluid] * fluid.[C5b-9_2:Vn_Vn] * fluid	FALSE	TRUE	reaction
474	Degradation	fluid		fluid.[C5b-9_3:Cn_Cn] -> null	[kd_C5b-9_1_fluid] * fluid.[C5b-9_3:Cn_Cn] * fluid	FALSE	TRUE	reaction
475	Degradation	fluid		fluid.[C5b-9_3:Cn_Vn] -> null	[kd_C5b-9_1_fluid] * fluid.[C5b-9_3:Cn_Vn] * fluid	FALSE	TRUE	reaction
476	Degradation	fluid		fluid.[C5b-9_3:Vn_Cn] -> null	[kd_C5b-9_1_fluid] * fluid.[C5b-9_3:Vn_Cn] * fluid	FALSE	TRUE	reaction
477	Degradation	fluid		fluid.[C5b-9_3:Vn_Vn] -> null	[kd_C5b-9_1_fluid] * fluid.[C5b-9_3:Vn_Vn] * fluid	FALSE	TRUE	reaction
478	Degradation	fluid		fluid.[C5b-9_4:Cn_Cn] -> null	[kd_C5b-9_1_fluid] * fluid.[C5b-9_4:Cn_Cn] * fluid	FALSE	TRUE	reaction
479	Degradation	fluid		fluid.[C5b-9_4:Cn_Vn] -> null	[kd_C5b-9_1_fluid] * fluid.[C5b-9_4:Cn_Vn] * fluid	FALSE	TRUE	reaction
480	Degradation	fluid		fluid.[C5b-9_4:Vn_Cn] -> null	[kd_C5b-9_1_fluid] * fluid.[C5b-9_4:Vn_Cn] * fluid	FALSE	TRUE	reaction
481	Degradation	fluid		fluid.[C5b-9_4:Vn_Vn] -> null	[kd_C5b-9_1_fluid] * fluid.[C5b-9_4:Vn_Vn] * fluid	FALSE	TRUE	reaction
482	Degradation	fluid		fluid.[C5b-9_5:Cn_Cn] -> null	[kd_C5b-9_1_fluid] * fluid.[C5b-9_5:Cn_Cn] * fluid	FALSE	TRUE	reaction
483	Degradation	fluid		fluid.[C5b-9_5:Cn_Vn] -> null	[kd_C5b-9_1_fluid] * fluid.[C5b-9_5:Cn_Vn] * fluid	FALSE	TRUE	reaction
484	Degradation	fluid		fluid.[C5b-9_5:Vn_Cn] -> null	[kd_C5b-9_1_fluid] * fluid.[C5b-9_5:Vn_Cn] * fluid	FALSE	TRUE	reaction
485	Degradation	fluid		fluid.[C5b-9_5:Vn_Vn] -> null	[kd_C5b-9_1_fluid] * fluid.[C5b-9_5:Vn_Vn] * fluid	FALSE	TRUE	reaction
486	Degradation	fluid		fluid.[C5b-9_6:Cn_Cn] -> null	[kd_C5b-9_1_fluid] * fluid.[C5b-9_6:Cn_Cn] * fluid	FALSE	TRUE	reaction
487	Degradation	fluid		fluid.[C5b-9_6:Cn_Vn] -> null	[kd_C5b-9_1_fluid] * fluid.[C5b-9_6:Cn_Vn] * fluid	FALSE	TRUE	reaction
488	Degradation	fluid		fluid.[C5b-9_6:Vn_Cn] -> null	[kd_C5b-9_1_fluid] * fluid.[C5b-9_6:Vn_Cn] * fluid	FALSE	TRUE	reaction
489	Degradation	fluid		fluid.[C5b-9_6:Vn_Vn] -> null	[kd_C5b-9_1_fluid] * fluid.[C5b-9_6:Vn_Vn] * fluid	FALSE	TRUE	reaction
490	Degradation	fluid		fluid.[C5b-9_7:Cn_Cn] -> null	[kd_C5b-9_1_fluid] * fluid.[C5b-9_7:Cn_Cn] * fluid	FALSE	TRUE	reaction
491	Degradation	fluid		fluid.[C5b-9_7:Cn_Vn] -> null	[kd_C5b-9_1_fluid] * fluid.[C5b-9_7:Cn_Vn] * fluid	FALSE	TRUE	reaction
492	Degradation	fluid		fluid.[C5b-9_7:Vn_Cn] -> null	[kd_C5b-9_1_fluid] * fluid.[C5b-9_7:Vn_Cn] * fluid	FALSE	TRUE	reaction
493	Degradation	fluid		fluid.[C5b-9_7:Vn_Vn] -> null	[kd_C5b-9_1_fluid] * fluid.[C5b-9_7:Vn_Vn] * fluid	FALSE	TRUE	reaction
494	Degradation	fluid		fluid.[C5b-9_8:Cn_Cn] -> null	[kd_C5b-9_1_fluid] * fluid.[C5b-9_8:Cn_Cn] * fluid	FALSE	TRUE	reaction
495	Degradation	fluid		fluid.[C5b-9_8:Cn_Vn] -> null	[kd_C5b-9_1_fluid] * fluid.[C5b-9_8:Cn_Vn] * fluid	FALSE	TRUE	reaction
496	Degradation	fluid		fluid.[C5b-9_8:Vn_Cn] -> null	[kd_C5b-9_1_fluid] * fluid.[C5b-9_8:Vn_Cn] * fluid	FALSE	TRUE	reaction
497	Degradation	fluid		fluid.[C5b-9_8:Vn_Vn] -> null	[kd_C5b-9_1_fluid] * fluid.[C5b-9_8:Vn_Vn] * fluid	FALSE	TRUE	reaction
498	Degradation	fluid		fluid.[C5b-9_9:Cn_Cn] -> null	[kd_C5b-9_1_fluid] * fluid.[C5b-9_9:Cn_Cn] * fluid	FALSE	TRUE	reaction
499	Degradation	fluid		fluid.[C5b-9_9:Cn_Vn] -> null	[kd_C5b-9_1_fluid] * fluid.[C5b-9_9:Cn_Vn] * fluid	FALSE	TRUE	reaction
500	Degradation	fluid		fluid.[C5b-9_9:Vn_Cn] -> null	[kd_C5b-9_1_fluid] * fluid.[C5b-9_9:Vn_Cn] * fluid	FALSE	TRUE	reaction
501	Degradation	fluid		fluid.[C5b-9_9:Vn_Vn] -> null	[kd_C5b-9_1_fluid] * fluid.[C5b-9_9:Vn_Vn] * fluid	FALSE	TRUE	reaction
502	Degradation	fluid		fluid.[C5b-9_10:Cn_Cn] -> null	[kd_C5b-9_1_fluid] * fluid.[C5b-9_10:Cn_Cn] * fluid	FALSE	TRUE	reaction
503	Degradation	fluid		fluid.[C5b-9_10:Cn_Vn] -> null	[kd_C5b-9_1_fluid] * fluid.[C5b-9_10:Cn_Vn] * fluid	FALSE	TRUE	reaction
504	Degradation	fluid		fluid.[C5b-9_10:Vn_Cn] -> null	[kd_C5b-9_1_fluid] * fluid.[C5b-9_10:Vn_Cn] * fluid	FALSE	TRUE	reaction
505	Degradation	fluid		fluid.[C5b-9_10:Vn_Vn] -> null	[kd_C5b-9_1_fluid] * fluid.[C5b-9_10:Vn_Vn] * fluid	FALSE	TRUE	reaction
506	Degradation	fluid		fluid.[C5b-9_11:Cn_Cn] -> null	[kd_C5b-9_1_fluid] * fluid.[C5b-9_11:Cn_Cn] * fluid	FALSE	TRUE	reaction
507	Degradation	fluid		fluid.[C5b-9_11:Cn_Vn] -> null	[kd_C5b-9_1_fluid] * fluid.[C5b-9_11:Cn_Vn] * fluid	FALSE	TRUE	reaction
508	Degradation	fluid		fluid.[C5b-9_11:Vn_Cn] -> null	[kd_C5b-9_1_fluid] * fluid.[C5b-9_11:Vn_Cn] * fluid	FALSE	TRUE	reaction
509	Degradation	fluid		fluid.[C5b-9_11:Vn_Vn] -> null	[kd_C5b-9_1_fluid] * fluid.[C5b-9_11:Vn_Vn] * fluid	FALSE	TRUE	reaction
510	Degradation	fluid		fluid.[C5b-9_12:Cn_Cn] -> null	[kd_C5b-9_1_fluid] * fluid.[C5b-9_12:Cn_Cn] * fluid	FALSE	TRUE	reaction
511	Degradation	fluid		fluid.[C5b-9_12:Cn_Vn] -> null	[kd_C5b-9_1_fluid] * fluid.[C5b-9_12:Cn_Vn] * fluid	FALSE	TRUE	reaction
512	Degradation	fluid		fluid.[C5b-9_12:Vn_Cn] -> null	[kd_C5b-9_1_fluid] * fluid.[C5b-9_12:Vn_Cn] * fluid	FALSE	TRUE	reaction
513	Degradation	fluid		fluid.[C5b-9_12:Vn_Vn] -> null	[kd_C5b-9_1_fluid] * fluid.[C5b-9_12:Vn_Vn] * fluid	FALSE	TRUE	reaction
514	Dissociation from cell surface	surface		surface.[C5b-8_Cn] -> fluid.[C5b-8_Cn]	k_C3b_off_surface * surface.[C5b-8_Cn] * surface	FALSE	TRUE	reaction
515	Dissociation from cell surface	surface		surface.[C5b-9_16] -> fluid.[C5b-9_16]	k_C3b_off_surface * surface.[C5b-9_16] * surface	FALSE	TRUE	reaction
516	Dissociation from cell surface	surface		surface.[C5b-8_Vn] -> fluid.[C5b-8_Vn]	k_C3b_off_surface * surface.[C5b-8_Vn] * surface	FALSE	TRUE	reaction
517	Dissociation from cell surface	surface		surface.[C5b-9_15] -> fluid.[C5b-9_15]	k_C3b_off_surface * surface.[C5b-9_15] * surface	FALSE	TRUE	reaction
518	Dissociation from cell surface	surface		surface.[C5b-9_14] -> fluid.[C5b-9_14]	k_C3b_off_surface * surface.[C5b-9_14] * surface	FALSE	TRUE	reaction
519	Dissociation from cell surface	surface		surface.[C5b-9_13] -> fluid.[C5b-9_13]	k_C3b_off_surface * surface.[C5b-9_13] * surface	FALSE	TRUE	reaction
520	Dissociation from cell surface	surface		surface.[C5b-9_12] -> fluid.[C5b-9_12]	k_C3b_off_surface * surface.[C5b-9_12] * surface	FALSE	TRUE	reaction
521	Dissociation from cell surface	surface		surface.[C5b-9_11] -> fluid.[C5b-9_11]	k_C3b_off_surface * surface.[C5b-9_11] * surface	FALSE	TRUE	reaction
522	Dissociation from cell surface	surface		surface.[C5b-9_10] -> fluid.[C5b-9_10]	k_C3b_off_surface * surface.[C5b-9_10] * surface	FALSE	TRUE	reaction
523	Dissociation from cell surface	surface		surface.[C5b-9_9] -> fluid.[C5b-9_9]	k_C3b_off_surface * surface.[C5b-9_9] * surface	FALSE	TRUE	reaction
524	Dissociation from cell surface	surface		surface.[C5b-9_8] -> fluid.[C5b-9_8]	k_C3b_off_surface * surface.[C5b-9_8] * surface	FALSE	TRUE	reaction
525	Dissociation from cell surface	surface		surface.[C5b-9_7] -> fluid.[C5b-9_7]	k_C3b_off_surface * surface.[C5b-9_7] * surface	FALSE	TRUE	reaction
526	Dissociation from cell surface	surface		surface.[C5b-9_6] -> fluid.[C5b-9_6]	k_C3b_off_surface * surface.[C5b-9_6] * surface	FALSE	TRUE	reaction
527	Dissociation from cell surface	surface		surface.[C5b-9_5] -> fluid.[C5b-9_5]	k_C3b_off_surface * surface.[C5b-9_5] * surface	FALSE	TRUE	reaction
528	Dissociation from cell surface	surface		surface.[C5b-9_4] -> fluid.[C5b-9_4]	k_C3b_off_surface * surface.[C5b-9_4] * surface	FALSE	TRUE	reaction
529	Dissociation from cell surface	surface		surface.[C5b-9_3] -> fluid.[C5b-9_3]	k_C3b_off_surface * surface.[C5b-9_3] * surface	FALSE	TRUE	reaction
530	Dissociation from cell surface	surface		surface.[C5b-9_2] -> fluid.[C5b-9_2]	k_C3b_off_surface * surface.[C5b-9_2] * surface	FALSE	TRUE	reaction
531	Dissociation from cell surface	surface		surface.[C5b-9_1] -> fluid.[C5b-9_1]	k_C3b_off_surface * surface.[C5b-9_1] * surface	FALSE	TRUE	reaction
532	Dissociation from cell surface	surface		surface.[C5b-9_16_Vn] -> fluid.[C5b-9_16_Vn]	k_C3b_off_surface * surface.[C5b-9_16_Vn] * surface	FALSE	TRUE	reaction
533	Dissociation from cell surface	surface		surface.[C5b-9_16_Cn] -> fluid.[C5b-9_16_Cn]	k_C3b_off_surface * surface.[C5b-9_16_Cn] * surface	FALSE	TRUE	reaction
534	Dissociation from cell surface	surface		surface.[C5b-9_15_Vn] -> fluid.[C5b-9_15_Vn]	k_C3b_off_surface * surface.[C5b-9_15_Vn] * surface	FALSE	TRUE	reaction
535	Dissociation from cell surface	surface		surface.[C5b-9_15_Cn] -> fluid.[C5b-9_15_Cn]	k_C3b_off_surface * surface.[C5b-9_15_Cn] * surface	FALSE	TRUE	reaction
536	Dissociation from cell surface	surface		surface.[C5b-9_14_Vn] -> fluid.[C5b-9_14_Vn]	k_C3b_off_surface * surface.[C5b-9_14_Vn] * surface	FALSE	TRUE	reaction
537	Dissociation from cell surface	surface		surface.[C5b-9_14_Cn] -> fluid.[C5b-9_14_Cn]	k_C3b_off_surface * surface.[C5b-9_14_Cn] * surface	FALSE	TRUE	reaction
538	Dissociation from cell surface	surface		surface.[C5b-9_13_Vn] -> fluid.[C5b-9_13_Vn]	k_C3b_off_surface * surface.[C5b-9_13_Vn] * surface	FALSE	TRUE	reaction
539	Dissociation from cell surface	surface		surface.[C5b-9_13_Cn] -> fluid.[C5b-9_13_Cn]	k_C3b_off_surface * surface.[C5b-9_13_Cn] * surface	FALSE	TRUE	reaction
540	Dissociation from cell surface	surface		surface.[C5b-9_12_Vn] -> fluid.[C5b-9_12_Vn]	k_C3b_off_surface * surface.[C5b-9_12_Vn] * surface	FALSE	TRUE	reaction
541	Dissociation from cell surface	surface		surface.[C5b-9_12_Cn] -> fluid.[C5b-9_12_Cn]	k_C3b_off_surface * surface.[C5b-9_12_Cn] * surface	FALSE	TRUE	reaction
542	Dissociation from cell surface	surface		surface.[C5b-9_11_Vn] -> fluid.[C5b-9_11_Vn]	k_C3b_off_surface * surface.[C5b-9_11_Vn] * surface	FALSE	TRUE	reaction
543	Dissociation from cell surface	surface		surface.[C5b-9_11_Cn] -> fluid.[C5b-9_11_Cn]	k_C3b_off_surface * surface.[C5b-9_11_Cn] * surface	FALSE	TRUE	reaction
544	Dissociation from cell surface	surface		surface.[C5b-9_10_Vn] -> fluid.[C5b-9_10_Vn]	k_C3b_off_surface * surface.[C5b-9_10_Vn] * surface	FALSE	TRUE	reaction
545	Dissociation from cell surface	surface		surface.[C5b-9_10_Cn] -> fluid.[C5b-9_10_Cn]	k_C3b_off_surface * surface.[C5b-9_10_Cn] * surface	FALSE	TRUE	reaction
546	Dissociation from cell surface	surface		surface.[C5b-9_9_Vn] -> fluid.[C5b-9_9_Vn]	k_C3b_off_surface * surface.[C5b-9_9_Vn] * surface	FALSE	TRUE	reaction
547	Dissociation from cell surface	surface		surface.[C5b-9_9_Cn] -> fluid.[C5b-9_9_Cn]	k_C3b_off_surface * surface.[C5b-9_9_Cn] * surface	FALSE	TRUE	reaction
548	Dissociation from cell surface	surface		surface.[C5b-9_8_Vn] -> fluid.[C5b-9_8_Vn]	k_C3b_off_surface * surface.[C5b-9_8_Vn] * surface	FALSE	TRUE	reaction
549	Dissociation from cell surface	surface		surface.[C5b-9_8_Cn] -> fluid.[C5b-9_8_Cn]	k_C3b_off_surface * surface.[C5b-9_8_Cn] * surface	FALSE	TRUE	reaction
550	Dissociation from cell surface	surface		surface.[C5b-9_7_Vn] -> fluid.[C5b-9_7_Vn]	k_C3b_off_surface * surface.[C5b-9_7_Vn] * surface	FALSE	TRUE	reaction
551	Dissociation from cell surface	surface		surface.[C5b-9_7_Cn] -> fluid.[C5b-9_7_Cn]	k_C3b_off_surface * surface.[C5b-9_7_Cn] * surface	FALSE	TRUE	reaction
552	Dissociation from cell surface	surface		surface.[C5b-9_6_Vn] -> fluid.[C5b-9_6_Vn]	k_C3b_off_surface * surface.[C5b-9_6_Vn] * surface	FALSE	TRUE	reaction
553	Dissociation from cell surface	surface		surface.[C5b-9_6_Cn] -> fluid.[C5b-9_6_Cn]	k_C3b_off_surface * surface.[C5b-9_6_Cn] * surface	FALSE	TRUE	reaction
554	Dissociation from cell surface	surface		surface.[C5b-9_5_Vn] -> fluid.[C5b-9_5_Vn]	k_C3b_off_surface * surface.[C5b-9_5_Vn] * surface	FALSE	TRUE	reaction
555	Dissociation from cell surface	surface		surface.[C5b-9_5_Cn] -> fluid.[C5b-9_5_Cn]	k_C3b_off_surface * surface.[C5b-9_5_Cn] * surface	FALSE	TRUE	reaction
556	Dissociation from cell surface	surface		surface.[C5b-9_4_Vn] -> fluid.[C5b-9_4_Vn]	k_C3b_off_surface * surface.[C5b-9_4_Vn] * surface	FALSE	TRUE	reaction
557	Dissociation from cell surface	surface		surface.[C5b-9_4_Cn] -> fluid.[C5b-9_4_Cn]	k_C3b_off_surface * surface.[C5b-9_4_Cn] * surface	FALSE	TRUE	reaction
558	Dissociation from cell surface	surface		surface.[C5b-9_3_Vn] -> fluid.[C5b-9_3_Vn]	k_C3b_off_surface * surface.[C5b-9_3_Vn] * surface	FALSE	TRUE	reaction
559	Dissociation from cell surface	surface		surface.[C5b-9_3_Cn] -> fluid.[C5b-9_3_Cn]	k_C3b_off_surface * surface.[C5b-9_3_Cn] * surface	FALSE	TRUE	reaction
560	Dissociation from cell surface	surface		surface.[C5b-9_1_Vn] -> fluid.[C5b-9_1_Vn]	k_C3b_off_surface * surface.[C5b-9_1_Vn] * surface	FALSE	TRUE	reaction
561	Dissociation from cell surface	surface		surface.[C5b-9_2_Vn] -> fluid.[C5b-9_2_Vn]	k_C3b_off_surface * surface.[C5b-9_2_Vn] * surface	FALSE	TRUE	reaction
562	Dissociation from cell surface	surface		surface.[C5b-9_2_Cn] -> fluid.[C5b-9_2_Cn]	k_C3b_off_surface * surface.[C5b-9_2_Cn] * surface	FALSE	TRUE	reaction
563	Dissociation from cell surface	surface		surface.[C5b-9_1_Cn] -> fluid.[C5b-9_1_Cn]	k_C3b_off_surface * surface.[C5b-9_1_Cn] * surface	FALSE	TRUE	reaction

## Sheet: Parameters
Tag	Name	Value	Units	ConstantValue	Type	Reference(s)^	Comments	Min Value	Max Value
Alternative pathway; Tickover	k_cat_C3_(H2O)	9e-05	1/minute	TRUE	parameter	[1]*
Alternative pathway; Tickover	k_C3(H2O)B_on	0.948	liter/(micromole*minute)	TRUE	parameter	[2]*	Assuming 1/5th of k_C3bB_on
Alternative pathway; Tickover	k_C3(H2O)B_off	6.8	1/minute	TRUE	parameter	[2]*	Assuming same as k_C3bB_off
Alternative pathway; Tickover	k_cat_C3(H2O)B_D	130	1/minute	TRUE	parameter		Assuming same as k_cat_C3bB_D
Alternative pathway; Tickover	K_m_C3(H2O)B_D	0.72	micromole/liter	TRUE	parameter		Assuming same as K_m_C3bB_D
Alternative pathway; Tickover	k_C3(H2O)Bb_off	0.54	1/minute	TRUE	parameter	[3]
Alternative pathway; Tickover	k_cat_C3_C3(H2O)Bb	107	1/minute	TRUE	parameter	[3], [4]*, [17]	kcat/km = 9.8 uM-1min-1
Alternative pathway; Tickover	K_m_C3_C3(H2O)Bb	10.9	micromole/liter	TRUE	parameter	[3], [4]*, [17]	kcat/km = 9.8 uM-1min-1
Alternative pathway; Tickover	k_C3bH_on	66	liter/(micromole*minute)	TRUE	parameter	[15]	Kd = 0.054-0.59 uM [14]-[16]; Adjusted from 66 to 6.08 to describe GSK AP in-vitro data. Kept at 66 for in-vivo simulations.	6.08475	66.4815
Alternative pathway; Tickover	k_C3bH_off	3.59	1/minute	TRUE	parameter	[15]	Kd = 0.054-0.59 uM [14]-[16]
Alternative pathway; Tickover	k_cat_C3bH_I	79.2	1/minute	TRUE	parameter	[14]	Kd = 314 uM-1min-1
Alternative pathway; Tickover	K_m_C3bH_I	0.252	micromole/liter	TRUE	parameter	[14]	Kd = 314 uM-1min-1
Alternative pathway; Tickover	k_C3b_on_fluid	690000	1/minute	TRUE	parameter	[5]
Alternative pathway	C34b*/cell	4000000	dimensionless	TRUE	parameter		Surface binding sites for Human RBCs
Alternative pathway; Surface regulators	DAF/cell	3300	dimensionless	TRUE	parameter	[26]		2100	4000
Terminal pathway; Regulators	CD59/cell	25000	dimensionless	TRUE	parameter	[25]
Alternative pathway; Surface regulators	CR1/cell	1000	dimensionless	TRUE	parameter	[27],[41]		596	1404
Alternative pathway; Surface regulators	SA/cell	700000000	dimensionless	TRUE	parameter
Alternative pathway; Surface amplification	k_C3b_on_surface	6000000	liter/(micromole*minute)	TRUE	parameter
Alternative pathway; Tickover	k_C3bB_on	4.74	liter/(micromole*minute)	TRUE	parameter	[6]* (Table 1)	C3b kinetics from [6],[7] and [20]; Adjusted to 4.74 based on validation with in-vitro data	1.74	4.74
Alternative pathway; Tickover	k_C3bB_off	6.8	1/minute	TRUE	parameter	[6]* (Table 1)	Average of C3b kinetics from [6],[7] and [20]. Adjusted	6.6	7.2
Alternative pathway; Tickover	k_cat_C3bB_D	130	1/minute	TRUE	parameter	[10]
Alternative pathway; Tickover	K_m_C3bB_D	0.72	micromole/liter	TRUE	parameter	[11]-[13]	0.315-0.77 uM	0.315	0.772
Alternative pathway; Tickover	k_Bb_C3bBb_dissoc	0.462098	1/minute	TRUE	parameter	[3]	Half-life ~1.5min
Alternative pathway; Tickover	k_cat_C3_C3bBb	107	1/minute	TRUE	parameter	[3]
Alternative pathway; Tickover	K_m_C3_C3bBb	5.9	micromole/liter	TRUE	parameter	[3]
Terminal pathway	k_C5b-7(meta)_on	44	liter/(micromole*minute)	TRUE	parameter	[23],[24]	Used same values adopted in [10]
Terminal pathway	k_C5b-7(meta)_off	0	1/minute	TRUE	parameter	[23],[24]	Assumed irreversible due to very slow rate
Terminal pathway	k_C5b-7_on_surface	760000	liter/(micromole*minute)	TRUE	parameter
Terminal pathway	k_C5b-7_on_fluid	420	1/minute	TRUE	parameter
Terminal pathway	k_C5b-8_on	66	liter/(micromole*minute)	TRUE	parameter	[23],[24]	Used same values adopted in [10]
Terminal pathway; Regulators	k_C5b-7:Cn_on	25	liter/(micromole*minute)	TRUE	parameter	[10]	Table 7 [10]
Terminal pathway; Regulators	k_C5b-7:Cn_off	0.24	1/minute	TRUE	parameter	[10]	Table 7 [10]
Terminal pathway; Regulators	k_C5b-7:Vn_on	25	liter/(micromole*minute)	TRUE	parameter	[10]	Table 7 [10]
Terminal pathway; Regulators	k_C5b-7:Vn_off	0.24	1/minute	TRUE	parameter	[10]	Table 7 [10]
Terminal pathway; Regulators	k_C5b-8:Cn_on	25	liter/(micromole*minute)	TRUE	parameter	[10]	Table 7 [10]
Terminal pathway; Regulators	k_C5b-8:Cn_off	0.24	1/minute	TRUE	parameter	[10]	Table 7 [10]
Terminal pathway; Regulators	k_C5b-8:Vn_on	25	liter/(micromole*minute)	TRUE	parameter	[10]	Table 7 [10]
Terminal pathway; Regulators	k_C5b-8:Vn_off	0.24	1/minute	TRUE	parameter	[10]	Table 7 [10]
Terminal pathway	k_C5b-9_on	170	liter/(micromole*minute)	TRUE	parameter	[23],[24]	Used same values adopted in [10]
Terminal pathway	k_C5b-8/9:CD59_on	226.667	liter/(micromole*minute)	TRUE	parameter	[25]*	C8:C9 ratio reduced to 1:1.5 from 1:3.5; Assumed kon_CD59/kon_C9 = 2/1.5
Terminal pathway	k_C5b-8/9:CD59_off	0	1/minute	TRUE	parameter		Assumed irreversible due to slow dissociation
Terminal pathway	K_m_lysis	50	dimensionless	TRUE	parameter		Assumed to be much higher than GPE (0.5) as human RBCs are resistant to lysis in healthy individuals
Alternative pathway; Surface amplification	k_C3b:C3b_on	6000000000	liter/(micromole*minute)	TRUE	parameter
Dissociation from cell surface	k_C3b_off_surface	0.0001	1/(minute)	TRUE	parameter		Assumed slow rate
Alternative pathway; Surface amplification	k_C3b:C3b_off	0.0015	1/(minute)	TRUE	parameter
Terminal pathway	k_C5b6_on	3.6	liter/(micromole*minute)	TRUE	parameter	[24]	Used same values adopted in [10]
Terminal pathway	k_cat_C5_C3bBbC3b	0.18	1/(minute)	TRUE	parameter	[22]		0.11	0.37
Terminal pathway	K_m_C5_C3bBbC3b	0.162	micromole/liter	TRUE	parameter	[22]		0.053	0.96
Alternative pathway; FH; SA	K_m_C3bBb_H_SA	16089.1	micromole/liter	TRUE	parameter	[8]*
Alternative pathway; Properdin	k_C3bP_on	0.87	liter/(micromole*minute)	TRUE	parameter	[9]*	Kd = 0.0345 uM [9]
Alternative pathway; Properdin	k_C3bP_off	0.03	1/(minute)	TRUE	parameter	[18]
Alternative pathway; FH	k_deg_C3bBb_H_factor	0.5	liter/micromole	TRUE	parameter	[19]*	Calculated based on Figure 1 data
Rule	Lysis	1	dimensionless	FALSE	parameter
Degradation rate	kd_C3_fluid	0.000235714	1/minute	TRUE	parameter	[28]
Degradation rate	kd_C3(H2O)_fluid	0.000240625	1/minute	TRUE	parameter		Assumed Half-life = 2 days
Degradation rate	kd_FB_fluid	0.000333333	1/minute	TRUE	parameter	[30]
Degradation rate	kd_C3(H2O)B_fluid	0.000240625	1/minute	TRUE	parameter		Assumed Half-life = 2 days
Degradation rate	kd_FD_fluid	0.0133333	1/minute	TRUE	parameter	[32]
Degradation rate	kd_C3(H2O)Bb_fluid	0.000240625	1/minute	TRUE	parameter		Assumed Half-life = 2 days
Degradation rate	kd_Ba_fluid	0.00462	1/minute	TRUE	parameter	[39]	Half-life = 150min
Degradation rate	kd_Bb_fluid	0.00462	1/minute	TRUE	parameter		Assumed same as Ba
Degradation rate	kd_C3b(meta)_fluid	0.000240625	1/minute	TRUE	parameter		Assumed Half-life = 2 days
Degradation rate	kd_C3a_fluid	0.693	1/minute	TRUE	parameter		Assumed same as C5a
Degradation rate	kd_C3b_fluid	0.000240625	1/minute	TRUE	parameter		Assumed Half-life = 2 days
Degradation rate	kd_C3bB_fluid	0.000240625	1/minute	TRUE	parameter		Assumed Half-life = 2 days
Degradation rate	kd_C3bBb_fluid	0.000240625	1/minute	TRUE	parameter		Assumed Half-life = 2 days
Degradation rate	kd_FH_fluid	8.02083e-05	1/minute	TRUE	parameter	[33]
Degradation rate	kd_C3(H2O)H_fluid	0.000240625	1/minute	TRUE	parameter		Assumed Half-life = 2 days
Degradation rate	kd_C3bH_fluid	0.000240625	1/minute	TRUE	parameter		Assumed Half-life = 2 days
Degradation rate	kd_FI_fluid	0.000256667	1/minute	TRUE	parameter	[34]
Degradation rate	kd_iC3(H2O)_fluid	0.00770164	1/minute	TRUE	parameter		Assumed same as iC3b
Degradation rate	kd_iC3b_fluid	0.00770164	1/minute	TRUE	parameter	[40]
Degradation rate	kd_C3c_fluid	0.000481352	1/minute	TRUE	parameter	[40]
Degradation rate	kd_C5_fluid	0.000333333	1/minute	TRUE	parameter	[30]
Degradation rate	kd_C5b_fluid	0.301368	1/minute	TRUE	parameter	[35]	Half-life = 2.3 min
Degradation rate	kd_C5a_fluid	0.693	1/minute	TRUE	parameter	[38]	0.0166702
Degradation rate	kd_C6_fluid	0.017325	1/minute	TRUE	parameter	[31]
Degradation rate	kd_C5b6_fluid	0.0115525	1/minute	TRUE	parameter	[35], [37]	Half-life = 0.7-1 hr	0.0115525	0.0192541
Degradation rate	kd_C7_fluid	0.000189344	1/minute	TRUE	parameter	[31]
Degradation rate	kd_C5b-7(meta)_fluid	0.0115525	1/minute	TRUE	parameter	[35], [37]	Half-life = 0.7-1 hr	0.0115525	0.0192541
Degradation rate	kd_C5b-7_fluid	0.0115525	1/minute	TRUE	parameter	[35], [37]	Half-life = 0.7-1 hr	0.0115525	0.0192541
Degradation rate	kd_C8_fluid	0.000240625	1/minute	TRUE	parameter		Assumed Half-life = 2 days
Degradation rate	kd_C5b-8_fluid	0.0115525	1/minute	TRUE	parameter	[35], [37]	Half-life = 0.7-1 hr	0.0115525	0.0192541
Degradation rate	kd_Cn_fluid	0.000240625	1/minute	TRUE	parameter		Assumed Half-life = 2 days
Degradation rate	kd_Vn_fluid	0.000240625	1/minute	TRUE	parameter		Assumed Half-life = 2 days
Degradation rate	kd_C9_fluid	0.000240625	1/minute	TRUE	parameter		Assumed Half-life = 2 days
Degradation rate	kd_C5b-9_1_fluid	0.0115525	1/minute	TRUE	parameter	[35], [37]	Half-life = 0.7-1 hr	0.0115525	0.0192541
Degradation rate	kd_C5b-9_2_fluid	0.0115525	1/minute	TRUE	parameter	[35], [37]	Half-life = 0.7-1 hr	0.0115525	0.0192541
Degradation rate	kd_C5b-9_3_fluid	0.0115525	1/minute	TRUE	parameter	[35], [37]	Half-life = 0.7-1 hr	0.0115525	0.0192541
Degradation rate	kd_C5b-9_4_fluid	0.0115525	1/minute	TRUE	parameter	[35], [37]	Half-life = 0.7-1 hr	0.0115525	0.0192541
Degradation rate	kd_C5b-9_5_fluid	0.0115525	1/minute	TRUE	parameter	[35], [37]	Half-life = 0.7-1 hr	0.0115525	0.0192541
Degradation rate	kd_C5b-9_6_fluid	0.0115525	1/minute	TRUE	parameter	[35], [37]	Half-life = 0.7-1 hr	0.0115525	0.0192541
Degradation rate	kd_C5b-9_7_fluid	0.0115525	1/minute	TRUE	parameter	[35], [37]	Half-life = 0.7-1 hr	0.0115525	0.0192541
Degradation rate	kd_C5b-9_8_fluid	0.0115525	1/minute	TRUE	parameter	[35], [37]	Half-life = 0.7-1 hr	0.0115525	0.0192541
Degradation rate	kd_C5b-9_9_fluid	0.0115525	1/minute	TRUE	parameter	[35], [37]	Half-life = 0.7-1 hr	0.0115525	0.0192541
Degradation rate	kd_C5b-9_10_fluid	0.0115525	1/minute	TRUE	parameter	[35], [37]	Half-life = 0.7-1 hr	0.0115525	0.0192541
Degradation rate	kd_C5b-9_11_fluid	0.0115525	1/minute	TRUE	parameter	[35], [37]	Half-life = 0.7-1 hr	0.0115525	0.0192541
Degradation rate	kd_C5b-9_12_fluid	0.0115525	1/minute	TRUE	parameter	[35], [37]	Half-life = 0.7-1 hr	0.0115525	0.0192541
Degradation rate	kd_C3bC3b_fluid	0.000240625	1/minute	TRUE	parameter		Assumed Half-life = 2 days
Degradation rate	kd_C3bBC3b_fluid	0.000240625	1/minute	TRUE	parameter		Assumed Half-life = 2 days
Degradation rate	kd_C3bBbC3b_fluid	0.000240625	1/minute	TRUE	parameter		Assumed Half-life = 2 days
Degradation rate	kd_FP_fluid	0.000156667	1/minute	TRUE	parameter	[30]
Degradation rate	kd_iC3biC3b_fluid	0.00770164	1/minute	TRUE	parameter	[40]	Assumed same as iC3b
Synthesis rate	ks_C3_fluid	0.0025	micromole/minute/liter	TRUE	parameter		Adjusted to match degradation flux using steady state level and degradation rate
Synthesis rate	ks_C5_fluid	0.00013158	micromole/minute/liter	TRUE	parameter		Adjusted to match degradation flux using steady state level and degradation rate
Synthesis rate	ks_C6_fluid	0.01056	micromole/minute/liter	TRUE	parameter		Adjusted to match degradation flux using steady state level and degradation rate
Synthesis rate	ks_C7_fluid	0.000115902	micromole/minute/liter	TRUE	parameter		Adjusted to match degradation flux using steady state level and degradation rate
Synthesis rate	ks_C8_fluid	8.32627e-05	micromole/minute/liter	TRUE	parameter		Adjusted to match degradation flux using steady state level and degradation rate
Synthesis rate	ks_C9_fluid	0.000203345	micromole/minute/liter	TRUE	parameter		Adjusted to match degradation flux using steady state level and degradation rate
Synthesis rate	ks_FB_fluid	0.000756	micromole/minute/liter	TRUE	parameter		Adjusted to match degradation flux using steady state level and degradation rate
Synthesis rate	ks_FD_fluid	0.000777778	micromole/minute/liter	TRUE	parameter		Adjusted to match degradation flux using steady state level and degradation rate
Synthesis rate	ks_FH_fluid	0.000258737	micromole/minute/liter	TRUE	parameter		Adjusted to match degradation flux using steady state level and degradation rate
Synthesis rate	ks_FI_fluid	9.91667e-05	micromole/minute/liter	TRUE	parameter		Adjusted to match degradation flux using steady state level and degradation rate
Synthesis rate	ks_FP_fluid	6.8973e-05	micromole/minute/liter	TRUE	parameter		Adjusted to match degradation flux using steady state level and degradation rate
Synthesis rate	ks_Vn_fluid	0.00163281	micromole/minute/liter	TRUE	parameter		Adjusted to match degradation flux using steady state level and degradation rate
Synthesis rate	ks_Cn_fluid	0.000902344	micromole/minute/liter	TRUE	parameter		Adjusted to match degradation flux using steady state level and degradation rate
Alternative pathway	Kf_ocs	0.424	1/minute	TRUE	parameter	[6]* (Table 1)	Average of C3b kinetics from [6],[7] and [20]	0.282	0.66
Alternative pathway	Kr_ocs	0.212	1/minute	TRUE	parameter	[6]* (Table 1)	Average of C3b kinetics from [6],[7] and [20]	0.108	0.372
Alternative pathway	Kf_ocf	0.424	1/minute	TRUE	parameter	[6]* (Table 1)	Average of C3b kinetics from [6],[7] and [20]	0.282	0.66
Alternative pathway	Kr_ocf	0.212	1/minute	TRUE	parameter	[6]* (Table 1)	Average of C3b kinetics from [6],[7] and [20]	0.108	0.372
Properdin	n_fp	3	dimensionless	TRUE	parameter	[18]*	Effective number of binding sites on FPn oligomer
Alternative pathway; Properdin	k_C3bBPclose_on	2.18	liter/(micromole*minute)	TRUE	parameter	[18]*	Assuming 2.5x of k_C3bP_on
Alternative pathway; Properdin	k_C3convP_on	13.05	liter/(micromole*minute)	TRUE	parameter	[18]*	Assuming 15x of k_C3bP_on
Alternative pathway; Properdin	k_Bb_C3bBb_dissoc_fp	0.0277259	1/minute	TRUE	parameter	[18]	Half-life: 20-30 min	0.0231049	0.0346574
Alternative pathway; Properdin	k_C3bB_on_fp	23.7	liter/(micromole*minute)	TRUE	parameter	[18]*	Assuming 5x of k_C3bB_on
Alternative pathway; Tickover	k_C3bH_on_hydr	33	liter/(micromole*minute)	TRUE	parameter	[17]*	Assuming 1/2 of k_C3bH_on; based on internal in-vitro data
Alternative pathway; Properdin	k_C3bH_on_fp	33	liter/(micromole*minute)	TRUE	parameter		Assuming 1/2 of k_C3bH_on (C3bP is more stable against degradation by FH)
Alternative pathway; FH; Properdin	k_deg_C3bBbP_H_factor	4	liter/micromole	TRUE	parameter	[19]*	Calculated based on Figure 1 data
Alternative pathway; Tickover	k_deg_C3bBb_H_hydr	0.25	liter/micromole	TRUE	parameter		Assuming k_deg_C3bBb_H_factor/2
Alternative pathway; Surface regulators	k_deg_C3bBb_DAF	0.924	liter/micromole/minute	TRUE	parameter	[21]*	4x FH mediated degradation of C3 convertase
Alternative pathway; Surface regulators	k_deg_C3bBb_CR1	0.231049	liter/micromole/minute	TRUE	parameter	[21]*	Same as FH mediated degradation of C3 convertase
Alternative pathway; Surface regulators	k_C3b_CR1_on	264	liter/micromole/minute	TRUE	parameter	[15]
Alternative pathway; Surface regulators	k_C3b_CR1_off	3.44	1/minute	TRUE	parameter	[15]
Terminal pathway; Regulators	k_C5b-9:Cn_on	25	liter/(micromole*minute)	TRUE	parameter	[10]	Table 7 [10]
Terminal pathway; Regulators	k_C5b-9:Cn_off	0.24	1/minute	TRUE	parameter	[10]	Table 7 [10]
Terminal pathway; Regulators	k_C5b-9:Vn_on	25	liter/(micromole*minute)	TRUE	parameter	[10]	Table 7 [10]
Terminal pathway; Regulators	k_C5b-9:Vn_off	0.24	1/minute	TRUE	parameter	[10]	Table 7 [10]
Rule	fluid_MAC_Cn	1	micromole/liter	FALSE	parameter		Equation described in "Rules" tab
Rule	fluid_MAC_Vn	1	micromole/liter	FALSE	parameter		Equation described in "Rules" tab
Rule	surface_MAC_Cn	1	micromole/liter	FALSE	parameter		Equation described in "Rules" tab
Rule	surface_MAC_Vn	1	micromole/liter	FALSE	parameter		Equation described in "Rules" tab
Rule	fluid_MAC_Cn_ratio	1	dimensionless	FALSE	parameter		Equation described in "Rules" tab
Rule	fluid_MAC_Vn_ratio	1	dimensionless	FALSE	parameter		Equation described in "Rules" tab
Rule	surface_MAC_Cn_ratio	1	dimensionless	FALSE	parameter		Equation described in "Rules" tab
Rule	surface_MAC_Vn_ratio	1	dimensionless	FALSE	parameter		Equation described in "Rules" tab
Rule	Total_MAC_Cn_ratio	1	dimensionless	FALSE	parameter		Equation described in "Rules" tab
Rule	Total_MAC_Vn_ratio	1	dimensionless	FALSE	parameter		Equation described in "Rules" tab
^ Reference details provided in 'Parameter_reference_list.docx'
* Value not explicitly determined in the reference. The value listed is obtained from the authors’ discussion or estimation from the presented data.

## Sheet: Rules
Rule	RuleType	Type	Tag	Notes
surface.[C34b*] = surface.Cells*[C34b*/cell]	initialAssignment	rule
surface.[CD59] = surface.Cells*[CD59/cell]	initialAssignment	rule
surface.[DAF] = surface.Cells*[DAF/cell]	initialAssignment	rule
surface.[CR1] = surface.Cells*[CR1/cell]	initialAssignment	rule
surface.[SA] = surface.Cells*[SA/cell]	initialAssignment	rule
surface.MAC = surface.[C5b-9_1]+surface.[C5b-9_2]+surface.[C5b-9_3]+surface.[C5b-9_4]+surface.[C5b-9_5]+surface.[C5b-9_6]+surface.[C5b-9_7]+surface.[C5b-9_8]+surface.[C5b-9_9]+surface.[C5b-9_10]+surface.[C5b-9_11]+surface.[C5b-9_12]+surface.[C5b-9_13]+surface.[C5b-9_14]+surface.[C5b-9_15]+surface.[C5b-9_16]+surface.[C5b-9_1_Cn]+surface.[C5b-9_1_Vn]+surface.[C5b-9_2_Cn]+surface.[C5b-9_2_Vn]+surfac…	repeatedAssignment	rule
Lysis = 100*(surface.MAC/surface.Cells)/(K_m_lysis+ surface.MAC/surface.Cells)	repeatedAssignment	rule
surface.C3bB = surface.C3bBopen + surface.C3bBclose	repeatedAssignment	rule
fluid.C3bB = fluid.C3bBopen + fluid.C3bBclose	repeatedAssignment	rule
surface.C3bBP = surface.C3bBPopen + surface.C3bBPclose	repeatedAssignment	rule
k_C3bBPclose_on = k_C3bP_on*2.5	initialAssignment	rule
k_C3convP_on = k_C3bP_on*15	initialAssignment	rule
k_C3bB_on_fp = k_C3bB_on*5	initialAssignment	rule
[k_C3(H2O)B_on] = k_C3bB_on/5	initialAssignment	rule
k_C3bH_on_hydr = k_C3bH_on/2	initialAssignment	rule
k_C3bH_on_fp = k_C3bH_on/2	initialAssignment	rule
fluid.MAC = fluid.[C5b-9_1]+fluid.[C5b-9_2]+fluid.[C5b-9_3]+fluid.[C5b-9_4]+fluid.[C5b-9_5]+fluid.[C5b-9_6]+fluid.[C5b-9_7]+fluid.[C5b-9_8]+fluid.[C5b-9_9]+fluid.[C5b-9_10]+fluid.[C5b-9_11]+fluid.[C5b-9_12]+fluid.[C5b-9_1:Cn]+fluid.[C5b-9_1:Vn]+fluid.[C5b-9_2:Cn]+fluid.[C5b-9_2:Vn]+fluid.[C5b-9_3:Cn]+fluid.[C5b-9_3:Vn]+fluid.[C5b-9_4:Cn]+fluid.[C5b-9_4:Vn]+fluid.[C5b-9_5:Cn]+fluid.[C5b-9_5:Vn]+fl…	repeatedAssignment	rule
Total_C3bBb = fluid.C3bBb + surface.C3bBb	repeatedAssignment	rule
Total_C3bBbP = fluid.C3bBbP + surface.C3bBbP	repeatedAssignment	rule
[Total_C3bBb+C3bBbP] = Total_C3bBbP + Total_C3bBb	repeatedAssignment	rule
k_deg_C3bBb_H_hydr = k_deg_C3bBb_H_factor/2	initialAssignment	rule
Total_C3bBopen = fluid.C3bBopen + surface.C3bBopen	repeatedAssignment	rule
Total_C3bBPopen = fluid.C3bBPopen + surface.C3bBPopen	repeatedAssignment	rule
[Total_C3bBopen+C3bBPopen] = Total_C3bBopen + Total_C3bBPopen	repeatedAssignment	rule
Total_C3bBclose = fluid.C3bBclose + surface.C3bBclose	repeatedAssignment	rule
Total_C3bBPclose = fluid.C3bBPclose + surface.C3bBPclose	repeatedAssignment	rule
[Total_C3bBclose+C3bBPclose] = Total_C3bBclose + Total_C3bBPclose	repeatedAssignment	rule
Total_C3bB = [Total_C3bBclose+C3bBPclose] + [Total_C3bBopen+C3bBPopen]	repeatedAssignment	rule
Total_C3b = fluid.C3b + surface.C3b + fluid.C3bP + surface.C3bP	repeatedAssignment	rule
Total_C3bmeta = fluid.[C3b(meta)] + surface.[C3b(meta)]	repeatedAssignment	rule
Total_C3bBbC3b = fluid.C3bBbC3b+fluid.C3bBbC3bP+surface.C3bBbC3b+surface.C3bBbC3bP	repeatedAssignment	rule
fluid_MAC_Cn = 0*fluid.[C5b-9_1]+0*fluid.[C5b-9_2]+0*fluid.[C5b-9_3]+0*fluid.[C5b-9_4]+0*fluid.[C5b-9_5]+0*fluid.[C5b-9_6]+0*fluid.[C5b-9_7]+0*fluid.[C5b-9_8]+0*fluid.[C5b-9_9]+0*fluid.[C5b-9_10]+0*fluid.[C5b-9_11]+0*fluid.[C5b-9_12]+1*fluid.[C5b-9_1:Cn]+0*fluid.[C5b-9_1:Vn]+1*fluid.[C5b-9_2:Cn]+0*fluid.[C5b-9_2:Vn]+1*fluid.[C5b-9_3:Cn]+0*fluid.[C5b-9_3:Vn]+1*fluid.[C5b-9_4:Cn]+0*fluid.[C5b-9_4:V…	repeatedAssignment	rule
fluid_MAC_Vn = 0*fluid.[C5b-9_1]+0*fluid.[C5b-9_2]+0*fluid.[C5b-9_3]+0*fluid.[C5b-9_4]+0*fluid.[C5b-9_5]+0*fluid.[C5b-9_6]+0*fluid.[C5b-9_7]+0*fluid.[C5b-9_8]+0*fluid.[C5b-9_9]+0*fluid.[C5b-9_10]+0*fluid.[C5b-9_11]+0*fluid.[C5b-9_12]+0*fluid.[C5b-9_1:Cn]+1*fluid.[C5b-9_1:Vn]+0*fluid.[C5b-9_2:Cn]+1*fluid.[C5b-9_2:Vn]+0*fluid.[C5b-9_3:Cn]+1*fluid.[C5b-9_3:Vn]+0*fluid.[C5b-9_4:Cn]+1*fluid.[C5b-9_4:V…	repeatedAssignment	rule
surface_MAC_Cn = 0*surface.[C5b-9_1]+0*surface.[C5b-9_2]+0*surface.[C5b-9_3]+0*surface.[C5b-9_4]+0*surface.[C5b-9_5]+0*surface.[C5b-9_6]+0*surface.[C5b-9_7]+0*surface.[C5b-9_8]+0*surface.[C5b-9_9]+0*surface.[C5b-9_10]+0*surface.[C5b-9_11]+0*surface.[C5b-9_12]+0*surface.[C5b-9_13]+0*surface.[C5b-9_14]+0*surface.[C5b-9_15]+0*surface.[C5b-9_16]+1*surface.[C5b-9_1_Cn]+0*surface.[C5b-9_1_Vn]+1*surface…	repeatedAssignment	rule
surface_MAC_Vn = 0*surface.[C5b-9_1]+0*surface.[C5b-9_2]+0*surface.[C5b-9_3]+0*surface.[C5b-9_4]+0*surface.[C5b-9_5]+0*surface.[C5b-9_6]+0*surface.[C5b-9_7]+0*surface.[C5b-9_8]+0*surface.[C5b-9_9]+0*surface.[C5b-9_10]+0*surface.[C5b-9_11]+0*surface.[C5b-9_12]+0*surface.[C5b-9_13]+0*surface.[C5b-9_14]+0*surface.[C5b-9_15]+0*surface.[C5b-9_16]+0*surface.[C5b-9_1_Cn]+1*surface.[C5b-9_1_Vn]+0*surface…	repeatedAssignment	rule
fluid_MAC_Cn_ratio = fluid_MAC_Cn/fluid.MAC	repeatedAssignment	rule
fluid_MAC_Vn_ratio = fluid_MAC_Vn/fluid.MAC	repeatedAssignment	rule
surface_MAC_Cn_ratio = surface_MAC_Cn/surface.MAC	repeatedAssignment	rule
surface_MAC_Vn_ratio = surface_MAC_Vn/surface.MAC	repeatedAssignment	rule
Total_MAC_Cn_ratio = (surface_MAC_Cn+fluid_MAC_Cn)/(surface.MAC+fluid.MAC)	repeatedAssignment	rule
Total_MAC_Vn_ratio = (surface_MAC_Vn+fluid_MAC_Vn)/(surface.MAC+fluid.MAC)	repeatedAssignment	rule
k_C3b_CR1_on = k_C3bH_on/2	initialAssignment	rule
k_C3b_CR1_off = k_C3bH_off	initialAssignment	rule

## Sheet: ODEs
Model ODEs
d(C3)/dt = 1/fluid*(-Flux_1 - Flux_5 - Flux_70 - Flux_71 - Flux_99 + Flux_148 - Flux_191 - Flux_211)
d([C3(H2O)])/dt = 1/fluid*(Flux_1 - Flux_2 + Flux_4 - Flux_15 - Flux_100 - Flux_250)
d(FB)/dt = 1/fluid*(-Flux_2 - Flux_8 - Flux_9 - Flux_74 - Flux_101 + Flux_154 - Flux_198 - Flux_203 - Flux_221)
d([C3(H2O)B])/dt = 1/fluid*(Flux_2 - Flux_3 - Flux_102)
d(FD)/dt = 1/fluid*(-Flux_103 + Flux_155)
d([C3(H2O)Bb])/dt = 1/fluid*(Flux_3 - Flux_4 - Flux_104 - Flux_227)
d(Ba)/dt = 1/fluid*(Flux_3 + Flux_10 + Flux_11 + Flux_75 - Flux_105 + Flux_197 + Flux_202 + Flux_220)
d(Bb)/dt = 1/fluid*(Flux_4 + Flux_12 + Flux_13 + Flux_14 + Flux_76 - Flux_106 + Flux_196 + Flux_200 + Flux_201 + Flux_219 + Flux_225 + Flux_226 + Flux_227 + Flux_230 + Flux_231 + Flux_232 + Flux_233 + Flux_234 + Flux_235 + Flux_236 + Flux_237 + Flux_238 + Flux_239 + Flux_240 + Flux_241 + Flux_242 + Flux_243 + Flux_244 + Flux_245 + Flux_256 + Flux_257)
d(fluid.[C3b(meta)])/dt = 1/fluid*(Flux_5 - Flux_6 - Flux_7 + Flux_70 - Flux_107 + Flux_211)
d(C3a)/dt = 1/fluid*(Flux_5 + Flux_70 + Flux_71 - Flux_108 + Flux_191 + Flux_211)
d(fluid.C3b)/dt = 1/fluid*(Flux_6 - Flux_8 + Flux_12 - Flux_16 + Flux_77 + Flux_85 + Flux_91 + 2*Flux_98 - Flux_109 - Flux_168 - Flux_182 + Flux_204 + Flux_222 + Flux_234 + Flux_242 - Flux_251)
d(fluid.C3bBclose)/dt = 1/fluid*(Flux_8 + Flux_78 - Flux_110 - Flux_165 - Flux_170 - Flux_184)
d(fluid.C3bBb)/dt = 1/fluid*(Flux_10 - Flux_12 + Flux_79 - Flux_111 - Flux_169 - Flux_183 - Flux_225 - Flux_234 - Flux_242)
d(FH)/dt = 1/fluid*(-Flux_14 - Flux_15 - Flux_16 + Flux_17 + Flux_18 + Flux_83 + Flux_84 - Flux_88 - Flux_89 - Flux_112 + Flux_156 - Flux_192 - Flux_193 + Flux_194 + Flux_195 - Flux_200 + Flux_217 - Flux_218 - Flux_225 - Flux_226 - Flux_227)
d([C3(H2O)H])/dt = 1/fluid*(Flux_15 - Flux_17 - Flux_113 + Flux_227)
d(fluid.C3bH)/dt = 1/fluid*(Flux_16 - Flux_18 - Flux_114 + Flux_163 + Flux_223 + Flux_225)
d(FI)/dt = 1/fluid*(-Flux_115 + Flux_157)
d([iC3(H2O)])/dt = 1/fluid*(Flux_17 - Flux_116 + Flux_252)
d(fluid.iC3b)/dt = 1/fluid*(Flux_18 - Flux_117 + Flux_161 - Flux_174 - Flux_188 + Flux_253)
d(C5)/dt = 1/fluid*(-Flux_86 - Flux_118 + Flux_149)
d(C5b)/dt = 1/fluid*(Flux_86 - Flux_87 - Flux_119)
d(C5a)/dt = 1/fluid*(Flux_86 - Flux_120)
d(C6)/dt = 1/fluid*(-Flux_87 - Flux_121 + Flux_150)
d(C5b6)/dt = 1/fluid*(-Flux_19 + Flux_87 - Flux_122)
d(C7)/dt = 1/fluid*(-Flux_19 - Flux_123 + Flux_151)
d([C5b-7(meta)])/dt = 1/fluid*(Flux_19 - Flux_20 - Flux_21 - Flux_23 - Flux_124 - Flux_268 - Flux_269)
d(fluid.[C5b-7])/dt = 1/fluid*(Flux_21 - Flux_24 - Flux_125)
d(C8)/dt = 1/fluid*(-Flux_22 - Flux_23 - Flux_24 - Flux_126 + Flux_152 - Flux_270 - Flux_271)
d(fluid.[C5b-8])/dt = 1/fluid*(Flux_23 + Flux_24 - Flux_25 - Flux_127 - Flux_300 - Flux_301)
d(Cn)/dt = 1/fluid*(-Flux_128 + Flux_160 - Flux_268 - Flux_296 - Flux_298 - Flux_300 - Flux_302 - Flux_304 - Flux_306 - Flux_308 - Flux_310 - Flux_312 - Flux_314 - Flux_316 - Flux_318 - Flux_320 - Flux_322 - Flux_324 - Flux_326 - Flux_328 - Flux_330 - Flux_332 - Flux_334 - Flux_336 - Flux_338 - Flux_340 - Flux_342 - Flux_344 - Flux_346 - Flux_348 - Flux_350 - Flux_352 - Flux_354 - Flux_356 - Flux…
d(Vn)/dt = 1/fluid*(-Flux_129 + Flux_159 - Flux_269 - Flux_297 - Flux_299 - Flux_301 - Flux_303 - Flux_305 - Flux_307 - Flux_309 - Flux_311 - Flux_313 - Flux_315 - Flux_317 - Flux_319 - Flux_321 - Flux_323 - Flux_325 - Flux_327 - Flux_329 - Flux_331 - Flux_333 - Flux_335 - Flux_337 - Flux_339 - Flux_341 - Flux_343 - Flux_345 - Flux_347 - Flux_349 - Flux_351 - Flux_353 - Flux_355 - Flux_357 - Flux…
d(C9)/dt = 1/fluid*(-Flux_25 - Flux_26 - Flux_27 - Flux_28 - Flux_29 - Flux_30 - Flux_31 - Flux_32 - Flux_33 - Flux_34 - Flux_35 - Flux_36 - Flux_37 - Flux_38 - Flux_39 - Flux_40 - Flux_41 - Flux_42 - Flux_43 - Flux_44 - Flux_45 - Flux_46 - Flux_47 - Flux_48 - Flux_49 - Flux_50 - Flux_51 - Flux_52 - Flux_130 + Flux_153 - Flux_272 - Flux_273 - Flux_274 - Flux_275 - Flux_276 - Flux_277 - Flux_278 -…
d(fluid.[C5b-9_1])/dt = 1/fluid*(Flux_25 - Flux_26 - Flux_131 - Flux_304 - Flux_305 + Flux_531)
d(fluid.[C5b-9_2])/dt = 1/fluid*(Flux_26 - Flux_27 - Flux_132 - Flux_306 - Flux_307 + Flux_530)
d(fluid.[C5b-9_3])/dt = 1/fluid*(Flux_27 - Flux_28 - Flux_133 - Flux_308 - Flux_309 + Flux_529)
d(fluid.[C5b-9_4])/dt = 1/fluid*(Flux_28 - Flux_29 - Flux_134 - Flux_310 - Flux_311 + Flux_528)
d(fluid.[C5b-9_5])/dt = 1/fluid*(Flux_29 - Flux_30 - Flux_135 - Flux_312 - Flux_313 + Flux_527)
d(fluid.[C5b-9_6])/dt = 1/fluid*(Flux_30 - Flux_31 - Flux_136 - Flux_314 - Flux_315 + Flux_526)
d(fluid.[C5b-9_7])/dt = 1/fluid*(Flux_31 - Flux_32 - Flux_137 - Flux_316 - Flux_317 + Flux_525)
d(fluid.[C5b-9_8])/dt = 1/fluid*(Flux_32 - Flux_33 - Flux_138 - Flux_318 - Flux_319 + Flux_524)
d(fluid.[C5b-9_9])/dt = 1/fluid*(Flux_33 - Flux_34 - Flux_139 - Flux_320 - Flux_321 + Flux_523)
d(fluid.[C5b-9_10])/dt = 1/fluid*(Flux_34 - Flux_35 - Flux_140 - Flux_322 - Flux_323 + Flux_522)
d(fluid.[C5b-9_11])/dt = 1/fluid*(Flux_35 - Flux_36 - Flux_141 - Flux_324 - Flux_325 + Flux_521)
d(fluid.[C5b-9_12])/dt = 1/fluid*(Flux_36 - Flux_142 - Flux_326 - Flux_327 + Flux_520)
d(fluid.C3bC3b)/dt = 1/fluid*(Flux_80 - Flux_98 - Flux_143 - Flux_171 - Flux_185 + Flux_236 + Flux_244 + Flux_256)
d(fluid.C3bBC3b)/dt = 1/fluid*(Flux_81 - Flux_144 - Flux_172 - Flux_186)
d(fluid.C3bBbC3b)/dt = 1/fluid*(Flux_82 - Flux_145 - Flux_173 - Flux_187 - Flux_236 - Flux_244 - Flux_256)
d(FPn)/dt = 1/fluid*(-Flux_92 - Flux_93 - Flux_94 - Flux_95 - Flux_96 - Flux_97 - Flux_146 + Flux_158 - Flux_167 - 0.33333299999999999*Flux_168 - 0.33333299999999999*Flux_169 - 0.33333299999999999*Flux_170 - 0.33333299999999999*Flux_171 - 0.33333299999999999*Flux_172 - 0.33333299999999999*Flux_173 - 0.33333299999999999*Flux_174)
d(fluid.iC3biC3b)/dt = 1/fluid*(-Flux_147 + Flux_162 + Flux_224)
d(fluid.C3bBopen)/dt = 1/fluid*(-Flux_10 + Flux_165 - Flux_166)
d(fluid.C3bP)/dt = 1/fluid*(Flux_168 - Flux_216 - Flux_218 + Flux_219 - Flux_221 + Flux_222 + Flux_235 + Flux_243 - Flux_255)
d(fluid.C3bBPclose)/dt = 1/fluid*(Flux_170 - Flux_206 - Flux_215 + Flux_221)
d(fluid.C3bBPopen)/dt = 1/fluid*(-Flux_205 + Flux_206 - Flux_220)
d(fluid.C3bBbP)/dt = 1/fluid*(Flux_169 - Flux_214 - Flux_219 + Flux_220 - Flux_226 + Flux_228 - Flux_235 - Flux_243)
d(fluid.C3bC3bP)/dt = 1/fluid*(Flux_171 - Flux_210 - Flux_222 + Flux_237 + Flux_245 + Flux_257)
d(fluid.C3bBC3bP)/dt = 1/fluid*(Flux_172 - Flux_209 + Flux_258)
d(fluid.C3bBbC3bP)/dt = 1/fluid*(Flux_173 - Flux_208 + Flux_229 - Flux_237 - Flux_245 - Flux_257)
d(fluid.C3bPH)/dt = 1/fluid*(-Flux_213 - Flux_217 + Flux_218 + Flux_226)
d(fluid.iC3bP)/dt = 1/fluid*(Flux_174 - Flux_212 + Flux_217 + Flux_254)
d(fluid.iC3biC3bP)/dt = 1/fluid*(-Flux_207)
d(fluid.CR1)/dt = 1/fluid*(-Flux_250 - Flux_251 + Flux_252 + Flux_253 + Flux_254 - Flux_255)
d(fluid.C3b_CR1)/dt = 1/fluid*(Flux_251 - Flux_253)
d([C3(H2O)_CR1])/dt = 1/fluid*(Flux_250 - Flux_252)
d(fluid.C3bP_CR1)/dt = 1/fluid*(-Flux_254 + Flux_255)
d(C3c)/dt = 1/fluid*(Flux_261 + Flux_262 - Flux_267)
d(fluid.C3dg)/dt = 1/fluid*(Flux_263 - Flux_264)
d(fluid.C3dg_P)/dt = 1/fluid*(Flux_265 - Flux_266)
d([C5b-7:Cn])/dt = 1/fluid*(Flux_268 - Flux_270 - Flux_408)
d([C5b-7:Vn])/dt = 1/fluid*(Flux_269 - Flux_271 - Flux_409)
d([C5b-8:Cn])/dt = 1/fluid*(Flux_270 - Flux_272 - Flux_296 - Flux_297 - Flux_410)
d([C5b-8:Vn])/dt = 1/fluid*(Flux_271 - Flux_273 - Flux_298 - Flux_299 - Flux_411)
d([C5b-9_1:Cn])/dt = 1/fluid*(Flux_272 - Flux_274 - Flux_328 - Flux_329 - Flux_412)
d([C5b-9_1:Vn])/dt = 1/fluid*(Flux_273 - Flux_275 - Flux_330 - Flux_331 - Flux_413)
d([C5b-9_2:Cn])/dt = 1/fluid*(Flux_274 - Flux_276 - Flux_332 - Flux_333 - Flux_414)
d([C5b-9_2:Vn])/dt = 1/fluid*(Flux_275 - Flux_277 - Flux_334 - Flux_335 - Flux_415)
d([C5b-9_3:Cn])/dt = 1/fluid*(Flux_276 - Flux_278 - Flux_336 - Flux_337 - Flux_416)
d([C5b-9_3:Vn])/dt = 1/fluid*(Flux_277 - Flux_279 - Flux_338 - Flux_339 - Flux_417)
d([C5b-9_4:Cn])/dt = 1/fluid*(Flux_278 - Flux_280 - Flux_340 - Flux_341 - Flux_418)
d([C5b-9_4:Vn])/dt = 1/fluid*(Flux_279 - Flux_281 - Flux_342 - Flux_343 - Flux_419)
d([C5b-9_5:Cn])/dt = 1/fluid*(Flux_280 - Flux_282 - Flux_344 - Flux_345 - Flux_420)
d([C5b-9_5:Vn])/dt = 1/fluid*(Flux_281 - Flux_283 - Flux_346 - Flux_347 - Flux_421)
d([C5b-9_6:Cn])/dt = 1/fluid*(Flux_282 - Flux_284 - Flux_348 - Flux_349 - Flux_422)
d([C5b-9_6:Vn])/dt = 1/fluid*(Flux_283 - Flux_285 - Flux_350 - Flux_351 - Flux_423)
d([C5b-9_7:Cn])/dt = 1/fluid*(Flux_284 - Flux_286 - Flux_352 - Flux_353 - Flux_424)
d([C5b-9_7:Vn])/dt = 1/fluid*(Flux_285 - Flux_287 - Flux_354 - Flux_355 - Flux_425)
d([C5b-9_8:Cn])/dt = 1/fluid*(Flux_286 - Flux_288 - Flux_356 - Flux_357 - Flux_426)
d([C5b-9_8:Vn])/dt = 1/fluid*(Flux_287 - Flux_289 - Flux_358 - Flux_359 - Flux_427)
d([C5b-9_9:Cn])/dt = 1/fluid*(Flux_288 - Flux_290 - Flux_360 - Flux_361 - Flux_428)
d([C5b-9_9:Vn])/dt = 1/fluid*(Flux_289 - Flux_291 - Flux_362 - Flux_363 - Flux_429)
d([C5b-9_10:Cn])/dt = 1/fluid*(Flux_290 - Flux_292 - Flux_364 - Flux_365 - Flux_430)
d([C5b-9_10:Vn])/dt = 1/fluid*(Flux_291 - Flux_293 - Flux_366 - Flux_367 - Flux_431)
d([C5b-9_11:Cn])/dt = 1/fluid*(Flux_292 - Flux_294 - Flux_368 - Flux_369 - Flux_432)
d([C5b-9_11:Vn])/dt = 1/fluid*(Flux_293 - Flux_295 - Flux_370 - Flux_371 - Flux_433)
d([C5b-9_12:Cn])/dt = 1/fluid*(Flux_294 - Flux_372 - Flux_373 - Flux_434)
d([C5b-9_12:Vn])/dt = 1/fluid*(Flux_295 - Flux_374 - Flux_375 - Flux_435)
d([C5b-8:Cn_Cn])/dt = 1/fluid*(Flux_296 - Flux_436)
d([C5b-8:Cn_Vn])/dt = 1/fluid*(Flux_297 - Flux_437)
d([C5b-8:Vn_Cn])/dt = 1/fluid*(Flux_298 - Flux_438)
d([C5b-8:Vn_Vn])/dt = 1/fluid*(Flux_299 - Flux_439)
d(fluid.[C5b-8_Cn])/dt = 1/fluid*(Flux_300 - Flux_440 + Flux_514)
d(fluid.[C5b-8_Vn])/dt = 1/fluid*(Flux_301 - Flux_441 + Flux_516)
d(fluid.[C5b-9_1_Cn])/dt = 1/fluid*(Flux_304 - Flux_442 + Flux_563)
d(fluid.[C5b-9_1_Vn])/dt = 1/fluid*(Flux_305 - Flux_443 + Flux_560)
d(fluid.[C5b-9_2_Cn])/dt = 1/fluid*(Flux_306 - Flux_444 + Flux_562)
d(fluid.[C5b-9_2_Vn])/dt = 1/fluid*(Flux_307 - Flux_445 + Flux_561)
d(fluid.[C5b-9_3_Cn])/dt = 1/fluid*(Flux_308 - Flux_446 + Flux_559)
d(fluid.[C5b-9_3_Vn])/dt = 1/fluid*(Flux_309 - Flux_447 + Flux_558)
d(fluid.[C5b-9_4_Cn])/dt = 1/fluid*(Flux_310 - Flux_448 + Flux_557)
d(fluid.[C5b-9_4_Vn])/dt = 1/fluid*(Flux_311 - Flux_449 + Flux_556)
d(fluid.[C5b-9_5_Cn])/dt = 1/fluid*(Flux_312 - Flux_450 + Flux_555)
d(fluid.[C5b-9_5_Vn])/dt = 1/fluid*(Flux_313 - Flux_451 + Flux_554)
d(fluid.[C5b-9_6_Cn])/dt = 1/fluid*(Flux_314 - Flux_452 + Flux_553)
d(fluid.[C5b-9_6_Vn])/dt = 1/fluid*(Flux_315 - Flux_453 + Flux_552)
d(fluid.[C5b-9_7_Cn])/dt = 1/fluid*(Flux_316 - Flux_454 + Flux_551)
d(fluid.[C5b-9_7_Vn])/dt = 1/fluid*(Flux_317 - Flux_455 + Flux_550)
d(fluid.[C5b-9_8_Cn])/dt = 1/fluid*(Flux_318 - Flux_456 + Flux_549)
d(fluid.[C5b-9_8_Vn])/dt = 1/fluid*(Flux_319 - Flux_457 + Flux_548)
d(fluid.[C5b-9_9_Cn])/dt = 1/fluid*(Flux_320 - Flux_458 + Flux_547)
d(fluid.[C5b-9_9_Vn])/dt = 1/fluid*(Flux_321 - Flux_459 + Flux_546)
d(fluid.[C5b-9_10_Cn])/dt = 1/fluid*(Flux_322 - Flux_460 + Flux_545)
d(fluid.[C5b-9_10_Vn])/dt = 1/fluid*(Flux_323 - Flux_461 + Flux_544)
d(fluid.[C5b-9_11_Cn])/dt = 1/fluid*(Flux_324 - Flux_462 + Flux_543)
d(fluid.[C5b-9_11_Vn])/dt = 1/fluid*(Flux_325 - Flux_463 + Flux_542)
d(fluid.[C5b-9_12_Cn])/dt = 1/fluid*(Flux_326 - Flux_464 + Flux_541)
d(fluid.[C5b-9_12_Vn])/dt = 1/fluid*(Flux_327 - Flux_465 + Flux_540)
d([C5b-9_1:Cn_Cn])/dt = 1/fluid*(Flux_328 - Flux_466)
d([C5b-9_1:Cn_Vn])/dt = 1/fluid*(Flux_329 - Flux_467)
d([C5b-9_1:Vn_Cn])/dt = 1/fluid*(Flux_330 - Flux_468)
d([C5b-9_1:Vn_Vn])/dt = 1/fluid*(Flux_331 - Flux_469)
d([C5b-9_2:Cn_Cn])/dt = 1/fluid*(Flux_332 - Flux_470)
d([C5b-9_2:Cn_Vn])/dt = 1/fluid*(Flux_333 - Flux_471)
d([C5b-9_2:Vn_Cn])/dt = 1/fluid*(Flux_334 - Flux_472)
d([C5b-9_2:Vn_Vn])/dt = 1/fluid*(Flux_335 - Flux_473)
d([C5b-9_3:Cn_Cn])/dt = 1/fluid*(Flux_336 - Flux_474)
d([C5b-9_3:Cn_Vn])/dt = 1/fluid*(Flux_337 - Flux_475)
d([C5b-9_3:Vn_Cn])/dt = 1/fluid*(Flux_338 - Flux_476)
d([C5b-9_3:Vn_Vn])/dt = 1/fluid*(Flux_339 - Flux_477)
d([C5b-9_4:Cn_Cn])/dt = 1/fluid*(Flux_340 - Flux_478)
d([C5b-9_4:Cn_Vn])/dt = 1/fluid*(Flux_341 - Flux_479)
d([C5b-9_4:Vn_Cn])/dt = 1/fluid*(Flux_342 - Flux_480)
d([C5b-9_4:Vn_Vn])/dt = 1/fluid*(Flux_343 - Flux_481)
d([C5b-9_5:Cn_Cn])/dt = 1/fluid*(Flux_344 - Flux_482)
d([C5b-9_5:Cn_Vn])/dt = 1/fluid*(Flux_345 - Flux_483)
d([C5b-9_5:Vn_Cn])/dt = 1/fluid*(Flux_346 - Flux_484)
d([C5b-9_5:Vn_Vn])/dt = 1/fluid*(Flux_347 - Flux_485)
d([C5b-9_6:Cn_Cn])/dt = 1/fluid*(Flux_348 - Flux_486)
d([C5b-9_6:Cn_Vn])/dt = 1/fluid*(Flux_349 - Flux_487)
d([C5b-9_6:Vn_Cn])/dt = 1/fluid*(Flux_350 - Flux_488)
d([C5b-9_6:Vn_Vn])/dt = 1/fluid*(Flux_351 - Flux_489)
d([C5b-9_7:Cn_Cn])/dt = 1/fluid*(Flux_352 - Flux_490)
d([C5b-9_7:Cn_Vn])/dt = 1/fluid*(Flux_353 - Flux_491)
d([C5b-9_7:Vn_Cn])/dt = 1/fluid*(Flux_354 - Flux_492)
d([C5b-9_7:Vn_Vn])/dt = 1/fluid*(Flux_355 - Flux_493)
d([C5b-9_8:Cn_Cn])/dt = 1/fluid*(Flux_356 - Flux_494)
d([C5b-9_8:Cn_Vn])/dt = 1/fluid*(Flux_357 - Flux_495)
d([C5b-9_8:Vn_Cn])/dt = 1/fluid*(Flux_358 - Flux_496)
d([C5b-9_8:Vn_Vn])/dt = 1/fluid*(Flux_359 - Flux_497)
d([C5b-9_9:Cn_Cn])/dt = 1/fluid*(Flux_360 - Flux_498)
d([C5b-9_9:Cn_Vn])/dt = 1/fluid*(Flux_361 - Flux_499)
d([C5b-9_9:Vn_Cn])/dt = 1/fluid*(Flux_362 - Flux_500)
d([C5b-9_9:Vn_Vn])/dt = 1/fluid*(Flux_363 - Flux_501)
d([C5b-9_10:Cn_Cn])/dt = 1/fluid*(Flux_364 - Flux_502)
d([C5b-9_10:Cn_Vn])/dt = 1/fluid*(Flux_365 - Flux_503)
d([C5b-9_10:Vn_Cn])/dt = 1/fluid*(Flux_366 - Flux_504)
d([C5b-9_10:Vn_Vn])/dt = 1/fluid*(Flux_367 - Flux_505)
d([C5b-9_11:Cn_Cn])/dt = 1/fluid*(Flux_368 - Flux_506)
d([C5b-9_11:Cn_Vn])/dt = 1/fluid*(Flux_369 - Flux_507)
d([C5b-9_11:Vn_Cn])/dt = 1/fluid*(Flux_370 - Flux_508)
d([C5b-9_11:Vn_Vn])/dt = 1/fluid*(Flux_371 - Flux_509)
d([C5b-9_12:Cn_Cn])/dt = 1/fluid*(Flux_372 - Flux_510)
d([C5b-9_12:Cn_Vn])/dt = 1/fluid*(Flux_373 - Flux_511)
d([C5b-9_12:Vn_Cn])/dt = 1/fluid*(Flux_374 - Flux_512)
d([C5b-9_12:Vn_Vn])/dt = 1/fluid*(Flux_375 - Flux_513)
d(fluid.[C5b-9_16])/dt = 1/fluid*(Flux_515)
d(fluid.[C5b-9_15])/dt = 1/fluid*(Flux_517)
d(fluid.[C5b-9_14])/dt = 1/fluid*(Flux_518)
d(fluid.[C5b-9_13])/dt = 1/fluid*(Flux_519)
d(fluid.[C5b-9_16_Vn])/dt = 1/fluid*(Flux_532)
d(fluid.[C5b-9_16_Cn])/dt = 1/fluid*(Flux_533)
d(fluid.[C5b-9_15_Vn])/dt = 1/fluid*(Flux_534)
d(fluid.[C5b-9_15_Cn])/dt = 1/fluid*(Flux_535)
d(fluid.[C5b-9_14_Vn])/dt = 1/fluid*(Flux_536)
d(fluid.[C5b-9_14_Cn])/dt = 1/fluid*(Flux_537)
d(fluid.[C5b-9_13_Vn])/dt = 1/fluid*(Flux_538)
d(fluid.[C5b-9_13_Cn])/dt = 1/fluid*(Flux_539)
d(CD59)/dt = 1/surface*(-Flux_53 - Flux_54 - Flux_55 - Flux_56 - Flux_57 - Flux_58 - Flux_59 - Flux_60 - Flux_61 - Flux_62 - Flux_63 - Flux_64 - Flux_65 - Flux_66 - Flux_67 - Flux_68 - Flux_69)
d(surface.CR1)/dt = 1/surface*(Flux_246 - Flux_247 - Flux_248 + Flux_249 - Flux_259 - Flux_260 + Flux_261 + Flux_262)
d([C34b*])/dt = 1/surface*(-Flux_7 + Flux_77 + Flux_78 + Flux_79 + Flux_80 + Flux_81 + Flux_82 - Flux_90 + Flux_161 + Flux_162 + Flux_163 + Flux_228 + Flux_229 + Flux_258 + Flux_263)
d(surface.C3b)/dt = 1/surface*(Flux_7 - Flux_9 + Flux_13 - Flux_72 - Flux_77 + Flux_85 - Flux_88 + Flux_90 - Flux_92 - Flux_175 + Flux_230 + Flux_238 - Flux_247)
d(surface.C3bBclose)/dt = 1/surface*(Flux_9 - Flux_78 - Flux_94 - Flux_164 - Flux_177)
d(surface.C3bBb)/dt = 1/surface*(Flux_11 - Flux_13 - Flux_14 - Flux_73 - Flux_79 - Flux_93 - Flux_176 - Flux_230 - Flux_238)
d(surface.[C3b(meta)])/dt = 1/surface*(Flux_71 - Flux_72 - Flux_73 - Flux_90 - Flux_91 - Flux_190 + Flux_191 - Flux_199)
d(surface.C3bC3b)/dt = 1/surface*(Flux_72 - Flux_74 + Flux_76 - Flux_80 - Flux_85 - Flux_89 - Flux_95 - Flux_178 + Flux_232 + Flux_240)
d(surface.C3bBC3b)/dt = 1/surface*(Flux_74 - Flux_75 - Flux_81 - Flux_96 - Flux_179)
d(surface.C3bBbC3b)/dt = 1/surface*(Flux_73 + Flux_75 - Flux_76 - Flux_82 - Flux_97 - Flux_180 - Flux_232 - Flux_240)
d(surface.C3bH)/dt = 1/surface*(Flux_14 - Flux_84 + Flux_88 - Flux_163)
d(surface.iC3b)/dt = 1/surface*(Flux_84 - Flux_161 - Flux_167 - Flux_181 + Flux_246 - Flux_259)
d(C3bC3bH)/dt = 1/surface*(-Flux_83 + Flux_89)
d(surface.iC3biC3b)/dt = 1/surface*(Flux_83 - Flux_162)
d(surface.[C5b-7])/dt = 1/surface*(Flux_20 - Flux_22)
d(surface.[C5b-8])/dt = 1/surface*(Flux_22 - Flux_37 - Flux_53 - Flux_302 - Flux_303)
d(surface.[C5b-9_1])/dt = 1/surface*(Flux_37 - Flux_38 - Flux_54 - Flux_376 - Flux_377 - Flux_531)
d(surface.[C5b-9_2])/dt = 1/surface*(Flux_38 - Flux_39 - Flux_55 - Flux_378 - Flux_379 - Flux_530)
d(surface.[C5b-9_3])/dt = 1/surface*(Flux_39 - Flux_40 - Flux_56 - Flux_380 - Flux_381 - Flux_529)
d(surface.[C5b-9_4])/dt = 1/surface*(Flux_40 - Flux_41 - Flux_57 - Flux_382 - Flux_383 - Flux_528)
d(surface.[C5b-9_5])/dt = 1/surface*(Flux_41 - Flux_42 - Flux_58 - Flux_384 - Flux_385 - Flux_527)
d(surface.[C5b-9_6])/dt = 1/surface*(Flux_42 - Flux_43 - Flux_59 - Flux_386 - Flux_387 - Flux_526)
d(surface.[C5b-9_7])/dt = 1/surface*(Flux_43 - Flux_44 - Flux_60 - Flux_388 - Flux_389 - Flux_525)
d(surface.[C5b-9_8])/dt = 1/surface*(Flux_44 - Flux_45 - Flux_61 - Flux_390 - Flux_391 - Flux_524)
d(surface.[C5b-9_9])/dt = 1/surface*(Flux_45 - Flux_46 - Flux_62 - Flux_392 - Flux_393 - Flux_523)
d(surface.[C5b-9_10])/dt = 1/surface*(Flux_46 - Flux_47 - Flux_63 - Flux_394 - Flux_395 - Flux_522)
d(surface.[C5b-9_11])/dt = 1/surface*(Flux_47 - Flux_48 - Flux_64 - Flux_396 - Flux_397 - Flux_521)
d(surface.[C5b-9_12])/dt = 1/surface*(Flux_48 - Flux_49 - Flux_65 - Flux_398 - Flux_399 - Flux_520)
d(surface.[C5b-9_13])/dt = 1/surface*(Flux_49 - Flux_50 - Flux_66 - Flux_400 - Flux_401 - Flux_519)
d(surface.[C5b-9_14])/dt = 1/surface*(Flux_50 - Flux_51 - Flux_67 - Flux_402 - Flux_403 - Flux_518)
d(surface.[C5b-9_15])/dt = 1/surface*(Flux_51 - Flux_52 - Flux_68 - Flux_404 - Flux_405 - Flux_517)
d(surface.[C5b-9_16])/dt = 1/surface*(Flux_52 - Flux_69 - Flux_406 - Flux_407 - Flux_515)
d([C5b-9_1:CD59])/dt = 1/surface*(Flux_54)
d([C5b-9_2:CD59])/dt = 1/surface*(Flux_55)
d([C5b-9_3:CD59])/dt = 1/surface*(Flux_56)
d([C5b-9_4:CD59])/dt = 1/surface*(Flux_57)
d([C5b-9_5:CD59])/dt = 1/surface*(Flux_58)
d([C5b-9_6:CD59])/dt = 1/surface*(Flux_59)
d([C5b-9_7:CD59])/dt = 1/surface*(Flux_60)
d([C5b-9_8:CD59])/dt = 1/surface*(Flux_61)
d([C5b-9_9:CD59])/dt = 1/surface*(Flux_62)
d([C5b-9_10:CD59])/dt = 1/surface*(Flux_63)
d([C5b-9_11:CD59])/dt = 1/surface*(Flux_64)
d([C5b-9_12:CD59])/dt = 1/surface*(Flux_65)
d([C5b-9_13:CD59])/dt = 1/surface*(Flux_66)
d([C5b-9_14:CD59])/dt = 1/surface*(Flux_67)
d([C5b-9_15:CD59])/dt = 1/surface*(Flux_68)
d([C5b-9_16:CD59])/dt = 1/surface*(Flux_69)
d([C5b-8:CD59])/dt = 1/surface*(Flux_53)
d(surface.C3bP)/dt = 1/surface*(Flux_92 + Flux_175 + Flux_182 - Flux_190 - Flux_193 + Flux_201 - Flux_203 + Flux_204 + Flux_231 + Flux_239 - Flux_248)
d(surface.C3bBPclose)/dt = 1/surface*(Flux_94 + Flux_177 + Flux_184 - Flux_189 + Flux_203)
d(surface.C3bBbP)/dt = 1/surface*(Flux_93 + Flux_176 + Flux_183 - Flux_199 - Flux_200 - Flux_201 + Flux_202 - Flux_228 - Flux_231 - Flux_239)
d(surface.C3bC3bP)/dt = 1/surface*(Flux_95 + Flux_178 + Flux_185 + Flux_190 - Flux_192 + Flux_196 - Flux_198 - Flux_204 + Flux_233 + Flux_241)
d(surface.C3bBC3bP)/dt = 1/surface*(Flux_96 + Flux_179 + Flux_186 - Flux_197 + Flux_198 - Flux_258)
d(surface.C3bBbC3bP)/dt = 1/surface*(Flux_97 + Flux_180 + Flux_187 - Flux_196 + Flux_197 + Flux_199 - Flux_229 - Flux_233 - Flux_241)
d(surface.C3bBopen)/dt = 1/surface*(-Flux_11 + Flux_164)
d(surface.C3bBPopen)/dt = 1/surface*(Flux_189 - Flux_202)
d(surface.iC3bP)/dt = 1/surface*(Flux_167 + Flux_181 + Flux_188 + Flux_194 + Flux_249 - Flux_260)
d([P*])/dt = 1/surface*(2*Flux_92 + 2*Flux_93 + 2*Flux_94 + 2*Flux_95 + 2*Flux_96 + 2*Flux_97 + 2*Flux_167 - Flux_175 - Flux_176 - Flux_177 - Flux_178 - Flux_179 - Flux_180 - Flux_181 - Flux_182 - Flux_183 - Flux_184 - Flux_185 - Flux_186 - Flux_187 - Flux_188 + Flux_223 + Flux_224 + Flux_265)
d(C3bC3bPH)/dt = 1/surface*(Flux_192 - Flux_195)
d(surface.iC3biC3bP)/dt = 1/surface*(Flux_195 - Flux_224)
d(surface.C3bPH)/dt = 1/surface*(Flux_193 - Flux_194 + Flux_200 - Flux_223)
d(surface.C3b_CR1)/dt = 1/surface*(-Flux_246 + Flux_247)
d(surface.C3bP_CR1)/dt = 1/surface*(Flux_248 - Flux_249)
d(iC3b_CR1)/dt = 1/surface*(Flux_259 - Flux_261)
d(iC3bP_CR1)/dt = 1/surface*(Flux_260 - Flux_262)
d(surface.C3dg)/dt = 1/surface*(Flux_261 - Flux_263)
d(surface.C3dg_P)/dt = 1/surface*(Flux_262 - Flux_265)
d(surface.[C5b-8_Cn])/dt = 1/surface*(Flux_302 - Flux_514)
d(surface.[C5b-8_Vn])/dt = 1/surface*(Flux_303 - Flux_516)
d(surface.[C5b-9_1_Cn])/dt = 1/surface*(Flux_376 - Flux_563)
d(surface.[C5b-9_1_Vn])/dt = 1/surface*(Flux_377 - Flux_560)
d(surface.[C5b-9_2_Cn])/dt = 1/surface*(Flux_378 - Flux_562)
d(surface.[C5b-9_2_Vn])/dt = 1/surface*(Flux_379 - Flux_561)
d(surface.[C5b-9_3_Cn])/dt = 1/surface*(Flux_380 - Flux_559)
d(surface.[C5b-9_3_Vn])/dt = 1/surface*(Flux_381 - Flux_558)
d(surface.[C5b-9_4_Cn])/dt = 1/surface*(Flux_382 - Flux_557)
d(surface.[C5b-9_4_Vn])/dt = 1/surface*(Flux_383 - Flux_556)
d(surface.[C5b-9_5_Cn])/dt = 1/surface*(Flux_384 - Flux_555)
d(surface.[C5b-9_5_Vn])/dt = 1/surface*(Flux_385 - Flux_554)
d(surface.[C5b-9_6_Cn])/dt = 1/surface*(Flux_386 - Flux_553)
d(surface.[C5b-9_6_Vn])/dt = 1/surface*(Flux_387 - Flux_552)
d(surface.[C5b-9_7_Cn])/dt = 1/surface*(Flux_388 - Flux_551)
d(surface.[C5b-9_7_Vn])/dt = 1/surface*(Flux_389 - Flux_550)
d(surface.[C5b-9_8_Cn])/dt = 1/surface*(Flux_390 - Flux_549)
d(surface.[C5b-9_8_Vn])/dt = 1/surface*(Flux_391 - Flux_548)
d(surface.[C5b-9_9_Cn])/dt = 1/surface*(Flux_392 - Flux_547)
d(surface.[C5b-9_9_Vn])/dt = 1/surface*(Flux_393 - Flux_546)
d(surface.[C5b-9_10_Cn])/dt = 1/surface*(Flux_394 - Flux_545)
d(surface.[C5b-9_10_Vn])/dt = 1/surface*(Flux_395 - Flux_544)
d(surface.[C5b-9_11_Cn])/dt = 1/surface*(Flux_396 - Flux_543)
d(surface.[C5b-9_11_Vn])/dt = 1/surface*(Flux_397 - Flux_542)
d(surface.[C5b-9_12_Cn])/dt = 1/surface*(Flux_398 - Flux_541)
d(surface.[C5b-9_12_Vn])/dt = 1/surface*(Flux_399 - Flux_540)
d(surface.[C5b-9_13_Cn])/dt = 1/surface*(Flux_400 - Flux_539)
d(surface.[C5b-9_13_Vn])/dt = 1/surface*(Flux_401 - Flux_538)
d(surface.[C5b-9_14_Cn])/dt = 1/surface*(Flux_402 - Flux_537)
d(surface.[C5b-9_14_Vn])/dt = 1/surface*(Flux_403 - Flux_536)
d(surface.[C5b-9_15_Cn])/dt = 1/surface*(Flux_404 - Flux_535)
d(surface.[C5b-9_15_Vn])/dt = 1/surface*(Flux_405 - Flux_534)
d(surface.[C5b-9_16_Cn])/dt = 1/surface*(Flux_406 - Flux_533)
d(surface.[C5b-9_16_Vn])/dt = 1/surface*(Flux_407 - Flux_532)
Reaction Fluxes: (see details in "Reactions" tab)
Flux_1 = ([k_cat_C3_(H2O)]*C3)*fluid
Flux_2 = ([k_C3(H2O)B_on]*[C3(H2O)]*FB-[k_C3(H2O)B_off]*[C3(H2O)B])*fluid
Flux_3 = ([k_cat_C3(H2O)B_D]*[C3(H2O)B]*FD/([K_m_C3(H2O)B_D]+[C3(H2O)B]))*fluid
Flux_4 = ([k_C3(H2O)Bb_off]*[C3(H2O)Bb])*fluid
Flux_5 = ([k_cat_C3_C3(H2O)Bb]*C3*[C3(H2O)Bb]/([K_m_C3_C3(H2O)Bb]+C3))*fluid
Flux_6 = (k_C3b_on_fluid*fluid.[C3b(meta)])*fluid
Flux_7 = k_C3b_on_surface*fluid.[C3b(meta)]*[C34b*]*fluid
Flux_8 = (k_C3bB_on*fluid.C3b*FB-k_C3bB_off*fluid.C3bBclose)*fluid
Flux_9 = (k_C3bB_on*surface.C3b*FB-k_C3bB_off*surface.C3bBclose)*fluid
Flux_10 = (k_cat_C3bB_D*(fluid.C3bBopen+dummy_uM_0)*FD/(K_m_C3bB_D+(fluid.C3bBopen+dummy_uM_0)))*fluid
Flux_11 = (k_cat_C3bB_D*(surface.C3bBopen+dummy_uM_0)*FD/(K_m_C3bB_D+(surface.C3bBopen+dummy_uM_0)))*fluid
Flux_12 = (k_Bb_C3bBb_dissoc*fluid.C3bBb)*fluid
Flux_13 = (k_Bb_C3bBb_dissoc*surface.C3bBb)*surface
Flux_14 = (k_Bb_C3bBb_dissoc*k_deg_C3bBb_H_factor*surface.C3bBb*FH*SA/K_m_C3bBb_H_SA)*fluid
Flux_15 = (k_C3bH_on_hydr*[C3(H2O)]*FH-k_C3bH_off*[C3(H2O)H])*fluid
Flux_16 = (k_C3bH_on*fluid.C3b*FH-k_C3bH_off*fluid.C3bH)*fluid
Flux_17 = (k_cat_C3bH_I*[C3(H2O)H]*FI/(K_m_C3bH_I+[C3(H2O)H]))*fluid
Flux_18 = (k_cat_C3bH_I*fluid.C3bH*FI/(K_m_C3bH_I+fluid.C3bH))*fluid
Flux_19 = ([k_C5b-7(meta)_on]*C5b6*C7-[k_C5b-7(meta)_off]*[C5b-7(meta)])*fluid
Flux_20 = [k_C5b-7_on_surface]*[C5b-7(meta)]*Cells*fluid
Flux_21 = ([k_C5b-7_on_fluid]*[C5b-7(meta)])*fluid
Flux_22 = [k_C5b-8_on]*surface.[C5b-7]*C8*fluid
Flux_23 = [k_C5b-8_on]*[C5b-7(meta)]*C8*fluid
Flux_24 = [k_C5b-8_on]*fluid.[C5b-7]*C8*fluid
Flux_25 = [k_C5b-9_on]*fluid.[C5b-8]*C9*fluid
Flux_26 = [k_C5b-9_on]*fluid.[C5b-9_1]*C9*fluid
Flux_27 = [k_C5b-9_on]*fluid.[C5b-9_2]*C9*fluid
Flux_28 = [k_C5b-9_on]*fluid.[C5b-9_3]*C9*fluid
Flux_29 = [k_C5b-9_on]*fluid.[C5b-9_4]*C9*fluid
Flux_30 = [k_C5b-9_on]*fluid.[C5b-9_5]*C9*fluid
Flux_31 = [k_C5b-9_on]*fluid.[C5b-9_6]*C9*fluid
Flux_32 = [k_C5b-9_on]*fluid.[C5b-9_7]*C9*fluid
Flux_33 = [k_C5b-9_on]*fluid.[C5b-9_8]*C9*fluid
Flux_34 = [k_C5b-9_on]*fluid.[C5b-9_9]*C9*fluid
Flux_35 = [k_C5b-9_on]*fluid.[C5b-9_10]*C9*fluid
Flux_36 = [k_C5b-9_on]*fluid.[C5b-9_11]*C9*fluid
Flux_37 = [k_C5b-9_on]*surface.[C5b-8]*C9*fluid
Flux_38 = [k_C5b-9_on]*surface.[C5b-9_1]*C9*fluid
Flux_39 = [k_C5b-9_on]*surface.[C5b-9_2]*C9*fluid
Flux_40 = [k_C5b-9_on]*surface.[C5b-9_3]*C9*fluid
Flux_41 = [k_C5b-9_on]*surface.[C5b-9_4]*C9*fluid
Flux_42 = [k_C5b-9_on]*surface.[C5b-9_5]*C9*fluid
Flux_43 = [k_C5b-9_on]*surface.[C5b-9_6]*C9*fluid
Flux_44 = [k_C5b-9_on]*surface.[C5b-9_7]*C9*fluid
Flux_45 = [k_C5b-9_on]*surface.[C5b-9_8]*C9*fluid
Flux_46 = [k_C5b-9_on]*surface.[C5b-9_9]*C9*fluid
Flux_47 = [k_C5b-9_on]*surface.[C5b-9_10]*C9*fluid
Flux_48 = [k_C5b-9_on]*surface.[C5b-9_11]*C9*fluid
Flux_49 = [k_C5b-9_on]*surface.[C5b-9_12]*C9*fluid
Flux_50 = [k_C5b-9_on]*surface.[C5b-9_13]*C9*fluid
Flux_51 = [k_C5b-9_on]*surface.[C5b-9_14]*C9*fluid
Flux_52 = [k_C5b-9_on]*surface.[C5b-9_15]*C9*fluid
Flux_53 = ([k_C5b-8/9:CD59_on]*surface.[C5b-8]*CD59-[k_C5b-8/9:CD59_off]*[C5b-8:CD59])*fluid
Flux_54 = ([k_C5b-8/9:CD59_on]*surface.[C5b-9_1]*CD59-[k_C5b-8/9:CD59_off]*[C5b-9_1:CD59])*fluid
Flux_55 = ([k_C5b-8/9:CD59_on]*surface.[C5b-9_2]*CD59-[k_C5b-8/9:CD59_off]*[C5b-9_2:CD59])*fluid
Flux_56 = ([k_C5b-8/9:CD59_on]*surface.[C5b-9_3]*CD59-[k_C5b-8/9:CD59_off]*[C5b-9_3:CD59])*fluid
Flux_57 = ([k_C5b-8/9:CD59_on]*surface.[C5b-9_4]*CD59-[k_C5b-8/9:CD59_off]*[C5b-9_4:CD59])*fluid
Flux_58 = ([k_C5b-8/9:CD59_on]*surface.[C5b-9_5]*CD59-[k_C5b-8/9:CD59_off]*[C5b-9_5:CD59])*fluid
Flux_59 = ([k_C5b-8/9:CD59_on]*surface.[C5b-9_6]*CD59-[k_C5b-8/9:CD59_off]*[C5b-9_6:CD59])*fluid
Flux_60 = ([k_C5b-8/9:CD59_on]*surface.[C5b-9_7]*CD59-[k_C5b-8/9:CD59_off]*[C5b-9_7:CD59])*fluid
Flux_61 = ([k_C5b-8/9:CD59_on]*surface.[C5b-9_8]*CD59-[k_C5b-8/9:CD59_off]*[C5b-9_8:CD59])*fluid
Flux_62 = ([k_C5b-8/9:CD59_on]*surface.[C5b-9_9]*CD59-[k_C5b-8/9:CD59_off]*[C5b-9_9:CD59])*fluid
Flux_63 = ([k_C5b-8/9:CD59_on]*surface.[C5b-9_10]*CD59-[k_C5b-8/9:CD59_off]*[C5b-9_10:CD59])*fluid
Flux_64 = ([k_C5b-8/9:CD59_on]*surface.[C5b-9_11]*CD59-[k_C5b-8/9:CD59_off]*[C5b-9_11:CD59])*fluid
Flux_65 = ([k_C5b-8/9:CD59_on]*surface.[C5b-9_12]*CD59-[k_C5b-8/9:CD59_off]*[C5b-9_12:CD59])*fluid
Flux_66 = ([k_C5b-8/9:CD59_on]*surface.[C5b-9_13]*CD59-[k_C5b-8/9:CD59_off]*[C5b-9_13:CD59])*fluid
Flux_67 = ([k_C5b-8/9:CD59_on]*surface.[C5b-9_14]*CD59-[k_C5b-8/9:CD59_off]*[C5b-9_14:CD59])*fluid
Flux_68 = ([k_C5b-8/9:CD59_on]*surface.[C5b-9_15]*CD59-[k_C5b-8/9:CD59_off]*[C5b-9_15:CD59])*fluid
Flux_69 = ([k_C5b-8/9:CD59_on]*surface.[C5b-9_16]*CD59-[k_C5b-8/9:CD59_off]*[C5b-9_16:CD59])*fluid
Flux_70 = (k_cat_C3_C3bBb*C3*fluid.C3bBb/(K_m_C3_C3bBb+C3))*fluid
Flux_71 = (k_cat_C3_C3bBb*C3*surface.C3bBb/(K_m_C3_C3bBb+C3))*fluid
Flux_72 = ([k_C3b:C3b_on]*surface.C3b*surface.[C3b(meta)])*surface
Flux_73 = ([k_C3b:C3b_on]*surface.C3bBb*surface.[C3b(meta)])*surface
Flux_74 = (k_C3bB_on*surface.C3bC3b*FB-k_C3bB_off*surface.C3bBC3b)*fluid
Flux_75 = (k_cat_C3bB_D*surface.C3bBC3b*FD/(K_m_C3bB_D+surface.C3bBC3b))*fluid
Flux_76 = (k_Bb_C3bBb_dissoc*surface.C3bBbC3b)*fluid
Flux_77 = (k_C3b_off_surface*surface.C3b)*fluid
Flux_78 = (k_C3b_off_surface*surface.C3bBclose)*fluid
Flux_79 = (k_C3b_off_surface*surface.C3bBb)*fluid
Flux_80 = (k_C3b_off_surface*surface.C3bC3b)*fluid
Flux_81 = (k_C3b_off_surface*surface.C3bBC3b)*fluid
Flux_82 = (k_C3b_off_surface*surface.C3bBbC3b)*fluid
Flux_83 = (k_cat_C3bH_I*C3bC3bH*FI/(K_m_C3bH_I+C3bC3bH))*fluid
Flux_84 = (k_cat_C3bH_I*surface.C3bH*FI/(K_m_C3bH_I+surface.C3bH))*fluid
Flux_85 = [k_C3b:C3b_off]*surface.C3bC3b*fluid
Flux_86 = (k_cat_C5_C3bBbC3b*C5*(surface.C3bBbC3b+surface.C3bBbC3bP)/(K_m_C5_C3bBbC3b+C5))*fluid
Flux_87 = (k_C5b6_on*C5b*C6)*fluid
Flux_88 = (k_C3bH_on*surface.C3b*FH*SA/K_m_C3bBb_H_SA-k_C3bH_off*surface.C3bH)*fluid
Flux_89 = (k_C3bH_on*surface.C3bC3b*FH*SA/K_m_C3bBb_H_SA-k_C3bH_off*C3bC3bH)*fluid
Flux_90 = ([k_C3b:C3b_on]*surface.[C3b(meta)]*[C34b*])*surface
Flux_91 = k_C3b_on_fluid*surface.[C3b(meta)]*fluid
Flux_92 = (k_C3bP_on*FPn*surface.C3b-k_C3bP_off*surface.C3bP)*fluid
Flux_93 = (k_C3convP_on*FPn*surface.C3bBb-k_C3bP_off*surface.C3bBbP)*fluid
Flux_94 = (k_C3bBPclose_on*FPn*surface.C3bBclose-k_C3bP_off*surface.C3bBPclose)*fluid
Flux_95 = (k_C3bP_on*FPn*surface.C3bC3b-k_C3bP_off*surface.C3bC3bP)*fluid
Flux_96 = (k_C3bBPclose_on*FPn*surface.C3bBC3b-k_C3bP_off*surface.C3bBC3bP)*fluid
Flux_97 = (k_C3convP_on*FPn*surface.C3bBbC3b-k_C3bP_off*surface.C3bBbC3bP)*fluid
Flux_98 = [k_C3b:C3b_off]*fluid.C3bC3b*fluid
Flux_99 = (kd_C3_fluid*C3)*fluid
Flux_100 = ([kd_C3(H2O)_fluid]*[C3(H2O)])*fluid
Flux_101 = (kd_FB_fluid*FB)*fluid
Flux_102 = ([kd_C3(H2O)B_fluid]*[C3(H2O)B])*fluid
Flux_103 = (kd_FD_fluid*FD)*fluid
Flux_104 = ([kd_C3(H2O)Bb_fluid]*[C3(H2O)Bb])*fluid
Flux_105 = (kd_Ba_fluid*Ba)*fluid
Flux_106 = (kd_Bb_fluid*Bb)*fluid
Flux_107 = ([kd_C3b(meta)_fluid]*fluid.[C3b(meta)])*fluid
Flux_108 = (kd_C3a_fluid*C3a)*fluid
Flux_109 = (kd_C3b_fluid*fluid.C3b)*fluid
Flux_110 = (kd_C3bB_fluid*fluid.C3bBclose)*fluid
Flux_111 = (kd_C3bBb_fluid*fluid.C3bBb)*fluid
Flux_112 = (kd_FH_fluid*FH)*fluid
Flux_113 = ([kd_C3(H2O)H_fluid]*[C3(H2O)H])*fluid
Flux_114 = (kd_C3bH_fluid*fluid.C3bH)*fluid
Flux_115 = (kd_FI_fluid*FI)*fluid
Flux_116 = ([kd_iC3(H2O)_fluid]*[iC3(H2O)])*fluid
Flux_117 = (kd_iC3b_fluid*fluid.iC3b)*fluid
Flux_118 = (kd_C5_fluid*C5)*fluid
Flux_119 = (kd_C5b_fluid*C5b)*fluid
Flux_120 = (kd_C5a_fluid*C5a)*fluid
Flux_121 = (kd_C6_fluid*C6)*fluid
Flux_122 = (kd_C5b6_fluid*C5b6)*fluid
Flux_123 = (kd_C7_fluid*C7)*fluid
Flux_124 = ([kd_C5b-7(meta)_fluid]*[C5b-7(meta)])*fluid
Flux_125 = ([kd_C5b-7_fluid]*fluid.[C5b-7])*fluid
Flux_126 = (kd_C8_fluid*C8)*fluid
Flux_127 = ([kd_C5b-8_fluid]*fluid.[C5b-8])*fluid
Flux_128 = (kd_Cn_fluid*Cn)*fluid
Flux_129 = (kd_Vn_fluid*Vn)*fluid
Flux_130 = (kd_C9_fluid*C9)*fluid
Flux_131 = ([kd_C5b-9_1_fluid]*fluid.[C5b-9_1])*fluid
Flux_132 = ([kd_C5b-9_2_fluid]*fluid.[C5b-9_2])*fluid
Flux_133 = ([kd_C5b-9_3_fluid]*fluid.[C5b-9_3])*fluid
Flux_134 = ([kd_C5b-9_4_fluid]*fluid.[C5b-9_4])*fluid
Flux_135 = ([kd_C5b-9_5_fluid]*fluid.[C5b-9_5])*fluid
Flux_136 = ([kd_C5b-9_6_fluid]*fluid.[C5b-9_6])*fluid
Flux_137 = ([kd_C5b-9_7_fluid]*fluid.[C5b-9_7])*fluid
Flux_138 = ([kd_C5b-9_8_fluid]*fluid.[C5b-9_8])*fluid
Flux_139 = ([kd_C5b-9_9_fluid]*fluid.[C5b-9_9])*fluid
Flux_140 = ([kd_C5b-9_10_fluid]*fluid.[C5b-9_10])*fluid
Flux_141 = ([kd_C5b-9_11_fluid]*fluid.[C5b-9_11])*fluid
Flux_142 = ([kd_C5b-9_12_fluid]*fluid.[C5b-9_12])*fluid
Flux_143 = (kd_C3bC3b_fluid*fluid.C3bC3b)*fluid
Flux_144 = (kd_C3bBC3b_fluid*fluid.C3bBC3b)*fluid
Flux_145 = (kd_C3bBbC3b_fluid*fluid.C3bBbC3b)*fluid
Flux_146 = (kd_FP_fluid*FPn)*fluid
Flux_147 = (kd_iC3biC3b_fluid*fluid.iC3biC3b)*fluid
Flux_148 = ks_C3_fluid*fluid
Flux_149 = ks_C5_fluid*fluid
Flux_150 = ks_C6_fluid*fluid
Flux_151 = ks_C7_fluid*fluid
Flux_152 = ks_C8_fluid*fluid
Flux_153 = ks_C9_fluid*fluid
Flux_154 = ks_FB_fluid*fluid
Flux_155 = ks_FD_fluid*fluid
Flux_156 = ks_FH_fluid*fluid
Flux_157 = ks_FI_fluid*fluid
Flux_158 = ks_FP_fluid*fluid
Flux_159 = ks_Vn_fluid*fluid
Flux_160 = ks_Cn_fluid*fluid
Flux_161 = k_C3b_off_surface*surface.iC3b*fluid
Flux_162 = k_C3b_off_surface*surface.iC3biC3b*fluid
Flux_163 = k_C3b_off_surface*surface.C3bH*fluid
Flux_164 = (Kf_ocs*surface.C3bBclose-Kr_ocs*surface.C3bBopen)*surface
Flux_165 = (Kf_ocf*fluid.C3bBclose-Kr_ocf*fluid.C3bBopen)*fluid
Flux_166 = (kd_C3bB_fluid*fluid.C3bBopen)*fluid
Flux_167 = (k_C3bP_on*FPn*surface.iC3b-k_C3bP_off*surface.iC3bP)*fluid
Flux_168 = (k_C3bP_on*(3*FPn)*fluid.C3b-k_C3bP_off*fluid.C3bP)*fluid
Flux_169 = (k_C3convP_on*(3*FPn)*fluid.C3bBb-k_C3bP_off*fluid.C3bBbP)*fluid
Flux_170 = (k_C3bBPclose_on*(3*FPn)*fluid.C3bBclose-k_C3bP_off*fluid.C3bBPclose)*fluid
Flux_171 = (k_C3bP_on*(3*FPn)*fluid.C3bC3b-k_C3bP_off*fluid.C3bC3bP)*fluid
Flux_172 = (k_C3bBPclose_on*(3*FPn)*fluid.C3bBC3b-k_C3bP_off*fluid.C3bBC3bP)*fluid
Flux_173 = (k_C3convP_on*(3*FPn)*fluid.C3bBbC3b-k_C3bP_off*fluid.C3bBbC3bP)*fluid
Flux_174 = (k_C3bP_on*(3*FPn)*fluid.iC3b-k_C3bP_off*fluid.iC3bP)*fluid
Flux_175 = (k_C3bP_on*[P*]*surface.C3b-k_C3bP_off*surface.C3bP)*surface
Flux_176 = (k_C3convP_on*[P*]*surface.C3bBb-k_C3bP_off*surface.C3bBbP)*surface
Flux_177 = (k_C3bBPclose_on*[P*]*surface.C3bBclose-k_C3bP_off*surface.C3bBPclose)*surface
Flux_178 = (k_C3bP_on*[P*]*surface.C3bC3b-k_C3bP_off*surface.C3bC3bP)*surface
Flux_179 = (k_C3bBPclose_on*[P*]*surface.C3bBC3b-k_C3bP_off*surface.C3bBC3bP)*surface
Flux_180 = (k_C3convP_on*[P*]*surface.C3bBbC3b-k_C3bP_off*surface.C3bBbC3bP)*surface
Flux_181 = (k_C3bP_on*[P*]*surface.iC3b-k_C3bP_off*surface.iC3bP)*surface
Flux_182 = (k_C3bP_on*[P*]*fluid.C3b-k_C3bP_off*surface.C3bP)*surface
Flux_183 = (k_C3convP_on*[P*]*fluid.C3bBb-k_C3bP_off*surface.C3bBbP)*surface
Flux_184 = (k_C3bBPclose_on*[P*]*fluid.C3bBclose-k_C3bP_off*surface.C3bBPclose)*surface
Flux_185 = (k_C3bP_on*[P*]*fluid.C3bC3b-k_C3bP_off*surface.C3bC3bP)*surface
Flux_186 = (k_C3bBPclose_on*[P*]*fluid.C3bBC3b-k_C3bP_off*surface.C3bBC3bP)*surface
Flux_187 = (k_C3convP_on*[P*]*fluid.C3bBbC3b-k_C3bP_off*surface.C3bBbC3bP)*surface
Flux_188 = (k_C3bP_on*[P*]*fluid.iC3b-k_C3bP_off*surface.iC3bP)*surface
Flux_189 = (Kf_ocs*surface.C3bBPclose-Kr_ocs*surface.C3bBPopen)*surface
Flux_190 = ([k_C3b:C3b_on]*surface.C3bP*surface.[C3b(meta)])*surface
Flux_191 = (k_cat_C3_C3bBb*C3*surface.C3bBbP/(K_m_C3_C3bBb+C3))*fluid
Flux_192 = (k_C3bH_on_fp*surface.C3bC3bP*FH*SA/K_m_C3bBb_H_SA-k_C3bH_off*C3bC3bPH)*fluid
Flux_193 = (k_C3bH_on_fp*surface.C3bP*FH*SA/K_m_C3bBb_H_SA-k_C3bH_off*surface.C3bPH)*fluid
Flux_194 = (k_cat_C3bH_I*surface.C3bPH*FI/(K_m_C3bH_I+surface.C3bPH))*fluid
Flux_195 = (k_cat_C3bH_I*C3bC3bPH*FI/(K_m_C3bH_I+C3bC3bPH))*fluid
Flux_196 = (k_Bb_C3bBb_dissoc_fp*surface.C3bBbC3bP)*fluid
Flux_197 = (k_cat_C3bB_D*surface.C3bBC3bP*FD/(K_m_C3bB_D+surface.C3bBC3bP))*fluid
Flux_198 = (k_C3bB_on_fp*surface.C3bC3bP*FB-k_C3bB_off*surface.C3bBC3bP)*fluid
Flux_199 = ([k_C3b:C3b_on]*surface.C3bBbP*surface.[C3b(meta)])*surface
Flux_200 = (k_Bb_C3bBb_dissoc_fp*k_deg_C3bBbP_H_factor*surface.C3bBbP*FH*SA/K_m_C3bBb_H_SA)*fluid
Flux_201 = (k_Bb_C3bBb_dissoc_fp*surface.C3bBbP)*surface
Flux_202 = (k_cat_C3bB_D*(surface.C3bBPopen+dummy_uM_0)*FD/(K_m_C3bB_D+(surface.C3bBPopen+dummy_uM_0)))*fluid
Flux_203 = (k_C3bB_on_fp*surface.C3bP*FB-k_C3bB_off*surface.C3bBPclose)*fluid
Flux_204 = [k_C3b:C3b_off]*surface.C3bC3bP*fluid
Flux_205 = (kd_C3bB_fluid*fluid.C3bBPopen)*fluid
Flux_206 = (Kf_ocf*fluid.C3bBPclose-Kr_ocf*fluid.C3bBPopen)*fluid
Flux_207 = (kd_iC3biC3b_fluid*fluid.iC3biC3bP)*fluid
Flux_208 = (kd_C3bBbC3b_fluid*fluid.C3bBbC3bP)*fluid
Flux_209 = (kd_C3bBC3b_fluid*fluid.C3bBC3bP)*fluid
Flux_210 = (kd_C3bC3b_fluid*fluid.C3bC3bP)*fluid
Flux_211 = (k_cat_C3_C3bBb*C3*fluid.C3bBbP/(K_m_C3_C3bBb+C3))*fluid
Flux_212 = (kd_iC3b_fluid*fluid.iC3bP)*fluid
Flux_213 = (kd_C3bH_fluid*fluid.C3bPH)*fluid
Flux_214 = (kd_C3bBb_fluid*fluid.C3bBbP)*fluid
Flux_215 = (kd_C3bB_fluid*fluid.C3bBPclose)*fluid
Flux_216 = (kd_C3b_fluid*fluid.C3bP)*fluid
Flux_217 = (k_cat_C3bH_I*fluid.C3bPH*FI/(K_m_C3bH_I+fluid.C3bPH))*fluid
Flux_218 = (k_C3bH_on_fp*fluid.C3bP*FH-k_C3bH_off*fluid.C3bPH)*fluid
Flux_219 = (k_Bb_C3bBb_dissoc_fp*fluid.C3bBbP)*fluid
Flux_220 = (k_cat_C3bB_D*(fluid.C3bBPopen+dummy_uM_0)*FD/(K_m_C3bB_D+(fluid.C3bBPopen+dummy_uM_0)))*fluid
Flux_221 = (k_C3bB_on_fp*fluid.C3bP*FB-k_C3bB_off*fluid.C3bBPclose)*fluid
Flux_222 = [k_C3b:C3b_off]*fluid.C3bC3bP*fluid
Flux_223 = k_C3bP_off*surface.C3bPH*surface
Flux_224 = k_C3bP_off*surface.iC3biC3bP*surface
Flux_225 = (k_Bb_C3bBb_dissoc*fluid.C3bBb*k_deg_C3bBb_H_factor*FH)*fluid
Flux_226 = (k_Bb_C3bBb_dissoc_fp*fluid.C3bBbP*k_deg_C3bBbP_H_factor*FH)*fluid
Flux_227 = ([k_C3(H2O)Bb_off]*[C3(H2O)Bb]*k_deg_C3bBb_H_hydr*FH)*fluid
Flux_228 = (k_C3b_off_surface*surface.C3bBbP)*fluid
Flux_229 = (k_C3b_off_surface*surface.C3bBbC3bP)*fluid
Flux_230 = (k_deg_C3bBb_DAF*surface.C3bBb*surface.DAF)*fluid
Flux_231 = (k_deg_C3bBb_DAF*surface.C3bBbP*surface.DAF)*fluid
Flux_232 = (k_deg_C3bBb_DAF*surface.C3bBbC3b*surface.DAF)*fluid
Flux_233 = (k_deg_C3bBb_DAF*surface.C3bBbC3bP*surface.DAF)*fluid
Flux_234 = (k_deg_C3bBb_DAF*fluid.C3bBb*fluid.DAF)*fluid
Flux_235 = (k_deg_C3bBb_DAF*fluid.C3bBbP*fluid.DAF)*fluid
Flux_236 = (k_deg_C3bBb_DAF*fluid.C3bBbC3b*fluid.DAF)*fluid
Flux_237 = (k_deg_C3bBb_DAF*fluid.C3bBbC3bP*fluid.DAF)*fluid
Flux_238 = (k_deg_C3bBb_CR1*surface.C3bBb*surface.CR1)*fluid
Flux_239 = (k_deg_C3bBb_CR1*surface.C3bBbP*surface.CR1)*fluid
Flux_240 = (k_deg_C3bBb_CR1*surface.C3bBbC3b*surface.CR1)*fluid
Flux_241 = (k_deg_C3bBb_CR1*surface.C3bBbC3bP*surface.CR1)*fluid
Flux_242 = (k_deg_C3bBb_CR1*fluid.C3bBb*fluid.CR1)*fluid
Flux_243 = (k_deg_C3bBb_CR1*fluid.C3bBbP*fluid.CR1)*fluid
Flux_244 = (k_deg_C3bBb_CR1*fluid.C3bBbC3b*fluid.CR1)*fluid
Flux_245 = (k_deg_C3bBb_CR1*fluid.C3bBbC3bP*fluid.CR1)*fluid
Flux_246 = (k_cat_C3bH_I*surface.C3b_CR1*FI/(K_m_C3bH_I+surface.C3b_CR1))*fluid
Flux_247 = (k_C3b_CR1_on*surface.C3b*surface.CR1-k_C3b_CR1_off*surface.C3b_CR1)*fluid
Flux_248 = (k_C3b_CR1_on*surface.C3bP*surface.CR1-k_C3b_CR1_off*surface.C3bP_CR1)*fluid
Flux_249 = (k_cat_C3bH_I*surface.C3bP_CR1*FI/(K_m_C3bH_I+surface.C3bP_CR1))*fluid
Flux_250 = (k_C3b_CR1_on*[C3(H2O)]*fluid.CR1-k_C3b_CR1_off*[C3(H2O)_CR1])*fluid
Flux_251 = (k_C3b_CR1_on*fluid.C3b*fluid.CR1-k_C3b_CR1_off*fluid.C3b_CR1)*fluid
Flux_252 = (k_cat_C3bH_I*[C3(H2O)_CR1]*FI/(K_m_C3bH_I+[C3(H2O)_CR1]))*fluid
Flux_253 = (k_cat_C3bH_I*fluid.C3b_CR1*FI/(K_m_C3bH_I+fluid.C3b_CR1))*fluid
Flux_254 = (k_cat_C3bH_I*fluid.C3bP_CR1*FI/(K_m_C3bH_I+fluid.C3bP_CR1))*fluid
Flux_255 = (k_C3b_CR1_on*fluid.C3bP*fluid.CR1-k_C3b_CR1_off*fluid.C3bP_CR1)*fluid
Flux_256 = (k_Bb_C3bBb_dissoc*fluid.C3bBbC3b)*fluid
Flux_257 = (k_Bb_C3bBb_dissoc_fp*fluid.C3bBbC3bP)*fluid
Flux_258 = (k_C3b_off_surface*surface.C3bBC3bP)*fluid
Flux_259 = ((k_C3b_CR1_on/10)*surface.iC3b*surface.CR1-k_C3b_CR1_off*iC3b_CR1)*fluid
Flux_260 = ((k_C3b_CR1_on/10)*surface.iC3bP*surface.CR1-k_C3b_CR1_off*iC3bP_CR1)*fluid
Flux_261 = (k_cat_C3bH_I*iC3b_CR1*FI/(K_m_C3bH_I+iC3b_CR1))*fluid
Flux_262 = (k_cat_C3bH_I*iC3bP_CR1*FI/(K_m_C3bH_I+iC3bP_CR1))*fluid
Flux_263 = k_C3b_off_surface*surface.C3dg*fluid
Flux_264 = kd_C3c_fluid*fluid.C3dg*fluid
Flux_265 = (k_C3bP_off*surface.C3dg_P)*surface
Flux_266 = kd_C3c_fluid*fluid.C3dg_P*fluid
Flux_267 = kd_C3c_fluid*C3c*fluid
Flux_268 = ([k_C5b-7:Cn_on]*[C5b-7(meta)]*Cn-[k_C5b-7:Cn_off]*[C5b-7:Cn])*fluid
Flux_269 = ([k_C5b-7:Vn_on]*[C5b-7(meta)]*Vn-[k_C5b-7:Vn_off]*[C5b-7:Vn])*fluid
Flux_270 = ([k_C5b-8_on]*[C5b-7:Cn]*C8)*fluid
Flux_271 = ([k_C5b-8_on]*[C5b-7:Vn]*C8)*fluid
Flux_272 = [k_C5b-9_on]*[C5b-8:Cn]*C9*fluid
Flux_273 = [k_C5b-9_on]*[C5b-8:Vn]*C9*fluid
Flux_274 = [k_C5b-9_on]*[C5b-9_1:Cn]*C9*fluid
Flux_275 = [k_C5b-9_on]*[C5b-9_1:Vn]*C9*fluid
Flux_276 = [k_C5b-9_on]*[C5b-9_2:Cn]*C9*fluid
Flux_277 = [k_C5b-9_on]*[C5b-9_2:Vn]*C9*fluid
Flux_278 = [k_C5b-9_on]*[C5b-9_3:Cn]*C9*fluid
Flux_279 = [k_C5b-9_on]*[C5b-9_3:Vn]*C9*fluid
Flux_280 = [k_C5b-9_on]*[C5b-9_4:Cn]*C9*fluid
Flux_281 = [k_C5b-9_on]*[C5b-9_4:Vn]*C9*fluid
Flux_282 = [k_C5b-9_on]*[C5b-9_5:Cn]*C9*fluid
Flux_283 = [k_C5b-9_on]*[C5b-9_5:Vn]*C9*fluid
Flux_284 = [k_C5b-9_on]*[C5b-9_6:Cn]*C9*fluid
Flux_285 = [k_C5b-9_on]*[C5b-9_6:Vn]*C9*fluid
Flux_286 = [k_C5b-9_on]*[C5b-9_7:Cn]*C9*fluid
Flux_287 = [k_C5b-9_on]*[C5b-9_7:Vn]*C9*fluid
Flux_288 = [k_C5b-9_on]*[C5b-9_8:Cn]*C9*fluid
Flux_289 = [k_C5b-9_on]*[C5b-9_8:Vn]*C9*fluid
Flux_290 = [k_C5b-9_on]*[C5b-9_9:Cn]*C9*fluid
Flux_291 = [k_C5b-9_on]*[C5b-9_9:Vn]*C9*fluid
Flux_292 = [k_C5b-9_on]*[C5b-9_10:Cn]*C9*fluid
Flux_293 = [k_C5b-9_on]*[C5b-9_10:Vn]*C9*fluid
Flux_294 = [k_C5b-9_on]*[C5b-9_11:Cn]*C9*fluid
Flux_295 = [k_C5b-9_on]*[C5b-9_11:Vn]*C9*fluid
Flux_296 = ([k_C5b-8:Cn_on]*[C5b-8:Cn]*Cn-[k_C5b-8:Cn_off]*[C5b-8:Cn_Cn])*fluid
Flux_297 = ([k_C5b-8:Vn_on]*[C5b-8:Cn]*Vn-[k_C5b-8:Vn_off]*[C5b-8:Cn_Vn])*fluid
Flux_298 = ([k_C5b-8:Cn_on]*[C5b-8:Vn]*Cn-[k_C5b-8:Cn_off]*[C5b-8:Vn_Cn])*fluid
Flux_299 = ([k_C5b-8:Vn_on]*[C5b-8:Vn]*Vn-[k_C5b-8:Vn_off]*[C5b-8:Vn_Vn])*fluid
Flux_300 = ([k_C5b-8:Cn_on]*fluid.[C5b-8]*Cn-[k_C5b-8:Cn_off]*fluid.[C5b-8_Cn])*fluid
Flux_301 = ([k_C5b-8:Vn_on]*fluid.[C5b-8]*Vn-[k_C5b-8:Vn_off]*fluid.[C5b-8_Vn])*fluid
Flux_302 = ([k_C5b-8:Cn_on]*surface.[C5b-8]*Cn-[k_C5b-8:Cn_off]*surface.[C5b-8_Cn])*fluid
Flux_303 = ([k_C5b-8:Vn_on]*surface.[C5b-8]*Vn-[k_C5b-8:Vn_off]*surface.[C5b-8_Vn])*fluid
Flux_304 = ([k_C5b-9:Cn_on]*fluid.[C5b-9_1]*Cn-[k_C5b-9:Cn_off]*fluid.[C5b-9_1_Cn])*fluid
Flux_305 = ([k_C5b-9:Vn_on]*fluid.[C5b-9_1]*Vn-[k_C5b-9:Vn_off]*fluid.[C5b-9_1_Vn])*fluid
Flux_306 = ([k_C5b-9:Cn_on]*fluid.[C5b-9_2]*Cn-[k_C5b-9:Cn_off]*fluid.[C5b-9_2_Cn])*fluid
Flux_307 = ([k_C5b-9:Vn_on]*fluid.[C5b-9_2]*Vn-[k_C5b-9:Vn_off]*fluid.[C5b-9_2_Vn])*fluid
Flux_308 = ([k_C5b-9:Cn_on]*fluid.[C5b-9_3]*Cn-[k_C5b-9:Cn_off]*fluid.[C5b-9_3_Cn])*fluid
Flux_309 = ([k_C5b-9:Vn_on]*fluid.[C5b-9_3]*Vn-[k_C5b-9:Vn_off]*fluid.[C5b-9_3_Vn])*fluid
Flux_310 = ([k_C5b-9:Cn_on]*fluid.[C5b-9_4]*Cn-[k_C5b-9:Cn_off]*fluid.[C5b-9_4_Cn])*fluid
Flux_311 = ([k_C5b-9:Vn_on]*fluid.[C5b-9_4]*Vn-[k_C5b-9:Vn_off]*fluid.[C5b-9_4_Vn])*fluid
Flux_312 = ([k_C5b-9:Cn_on]*fluid.[C5b-9_5]*Cn-[k_C5b-9:Cn_off]*fluid.[C5b-9_5_Cn])*fluid
Flux_313 = ([k_C5b-9:Vn_on]*fluid.[C5b-9_5]*Vn-[k_C5b-9:Vn_off]*fluid.[C5b-9_5_Vn])*fluid
Flux_314 = ([k_C5b-9:Cn_on]*fluid.[C5b-9_6]*Cn-[k_C5b-9:Cn_off]*fluid.[C5b-9_6_Cn])*fluid
Flux_315 = ([k_C5b-9:Vn_on]*fluid.[C5b-9_6]*Vn-[k_C5b-9:Vn_off]*fluid.[C5b-9_6_Vn])*fluid
Flux_316 = ([k_C5b-9:Cn_on]*fluid.[C5b-9_7]*Cn-[k_C5b-9:Cn_off]*fluid.[C5b-9_7_Cn])*fluid
Flux_317 = ([k_C5b-9:Vn_on]*fluid.[C5b-9_7]*Vn-[k_C5b-9:Vn_off]*fluid.[C5b-9_7_Vn])*fluid
Flux_318 = ([k_C5b-9:Cn_on]*fluid.[C5b-9_8]*Cn-[k_C5b-9:Cn_off]*fluid.[C5b-9_8_Cn])*fluid
Flux_319 = ([k_C5b-9:Vn_on]*fluid.[C5b-9_8]*Vn-[k_C5b-9:Vn_off]*fluid.[C5b-9_8_Vn])*fluid
Flux_320 = ([k_C5b-9:Cn_on]*fluid.[C5b-9_9]*Cn-[k_C5b-9:Cn_off]*fluid.[C5b-9_9_Cn])*fluid
Flux_321 = ([k_C5b-9:Vn_on]*fluid.[C5b-9_9]*Vn-[k_C5b-9:Vn_off]*fluid.[C5b-9_9_Vn])*fluid
Flux_322 = ([k_C5b-9:Cn_on]*fluid.[C5b-9_10]*Cn-[k_C5b-9:Cn_off]*fluid.[C5b-9_10_Cn])*fluid
Flux_323 = ([k_C5b-9:Vn_on]*fluid.[C5b-9_10]*Vn-[k_C5b-9:Vn_off]*fluid.[C5b-9_10_Vn])*fluid
Flux_324 = ([k_C5b-9:Cn_on]*fluid.[C5b-9_11]*Cn-[k_C5b-9:Cn_off]*fluid.[C5b-9_11_Cn])*fluid
Flux_325 = ([k_C5b-9:Vn_on]*fluid.[C5b-9_11]*Vn-[k_C5b-9:Vn_off]*fluid.[C5b-9_11_Vn])*fluid
Flux_326 = ([k_C5b-9:Cn_on]*fluid.[C5b-9_12]*Cn-[k_C5b-9:Cn_off]*fluid.[C5b-9_12_Cn])*fluid
Flux_327 = ([k_C5b-9:Vn_on]*fluid.[C5b-9_12]*Vn-[k_C5b-9:Vn_off]*fluid.[C5b-9_12_Vn])*fluid
Flux_328 = ([k_C5b-9:Cn_on]*[C5b-9_1:Cn]*Cn-[k_C5b-9:Cn_off]*[C5b-9_1:Cn_Cn])*fluid
Flux_329 = ([k_C5b-9:Vn_on]*[C5b-9_1:Cn]*Vn-[k_C5b-9:Vn_off]*[C5b-9_1:Cn_Vn])*fluid
Flux_330 = ([k_C5b-9:Cn_on]*[C5b-9_1:Vn]*Cn-[k_C5b-9:Cn_off]*[C5b-9_1:Vn_Cn])*fluid
Flux_331 = ([k_C5b-9:Vn_on]*[C5b-9_1:Vn]*Vn-[k_C5b-9:Vn_off]*[C5b-9_1:Vn_Vn])*fluid
Flux_332 = ([k_C5b-9:Cn_on]*[C5b-9_2:Cn]*Cn-[k_C5b-9:Cn_off]*[C5b-9_2:Cn_Cn])*fluid
Flux_333 = ([k_C5b-9:Vn_on]*[C5b-9_2:Cn]*Vn-[k_C5b-9:Vn_off]*[C5b-9_2:Cn_Vn])*fluid
Flux_334 = ([k_C5b-9:Cn_on]*[C5b-9_2:Vn]*Cn-[k_C5b-9:Cn_off]*[C5b-9_2:Vn_Cn])*fluid
Flux_335 = ([k_C5b-9:Vn_on]*[C5b-9_2:Vn]*Vn-[k_C5b-9:Vn_off]*[C5b-9_2:Vn_Vn])*fluid
Flux_336 = ([k_C5b-9:Cn_on]*[C5b-9_3:Cn]*Cn-[k_C5b-9:Cn_off]*[C5b-9_3:Cn_Cn])*fluid
Flux_337 = ([k_C5b-9:Vn_on]*[C5b-9_3:Cn]*Vn-[k_C5b-9:Vn_off]*[C5b-9_3:Cn_Vn])*fluid
Flux_338 = ([k_C5b-9:Cn_on]*[C5b-9_3:Vn]*Cn-[k_C5b-9:Cn_off]*[C5b-9_3:Vn_Cn])*fluid
Flux_339 = ([k_C5b-9:Vn_on]*[C5b-9_3:Vn]*Vn-[k_C5b-9:Vn_off]*[C5b-9_3:Vn_Vn])*fluid
Flux_340 = ([k_C5b-9:Cn_on]*[C5b-9_4:Cn]*Cn-[k_C5b-9:Cn_off]*[C5b-9_4:Cn_Cn])*fluid
Flux_341 = ([k_C5b-9:Vn_on]*[C5b-9_4:Cn]*Vn-[k_C5b-9:Vn_off]*[C5b-9_4:Cn_Vn])*fluid
Flux_342 = ([k_C5b-9:Cn_on]*[C5b-9_4:Vn]*Cn-[k_C5b-9:Cn_off]*[C5b-9_4:Vn_Cn])*fluid
Flux_343 = ([k_C5b-9:Vn_on]*[C5b-9_4:Vn]*Vn-[k_C5b-9:Vn_off]*[C5b-9_4:Vn_Vn])*fluid
Flux_344 = ([k_C5b-9:Cn_on]*[C5b-9_5:Cn]*Cn-[k_C5b-9:Cn_off]*[C5b-9_5:Cn_Cn])*fluid
Flux_345 = ([k_C5b-9:Vn_on]*[C5b-9_5:Cn]*Vn-[k_C5b-9:Vn_off]*[C5b-9_5:Cn_Vn])*fluid
Flux_346 = ([k_C5b-9:Cn_on]*[C5b-9_5:Vn]*Cn-[k_C5b-9:Cn_off]*[C5b-9_5:Vn_Cn])*fluid
Flux_347 = ([k_C5b-9:Vn_on]*[C5b-9_5:Vn]*Vn-[k_C5b-9:Vn_off]*[C5b-9_5:Vn_Vn])*fluid
Flux_348 = ([k_C5b-9:Cn_on]*[C5b-9_6:Cn]*Cn-[k_C5b-9:Cn_off]*[C5b-9_6:Cn_Cn])*fluid
Flux_349 = ([k_C5b-9:Vn_on]*[C5b-9_6:Cn]*Vn-[k_C5b-9:Vn_off]*[C5b-9_6:Cn_Vn])*fluid
Flux_350 = ([k_C5b-9:Cn_on]*[C5b-9_6:Vn]*Cn-[k_C5b-9:Cn_off]*[C5b-9_6:Vn_Cn])*fluid
Flux_351 = ([k_C5b-9:Vn_on]*[C5b-9_6:Vn]*Vn-[k_C5b-9:Vn_off]*[C5b-9_6:Vn_Vn])*fluid
Flux_352 = ([k_C5b-9:Cn_on]*[C5b-9_7:Cn]*Cn-[k_C5b-9:Cn_off]*[C5b-9_7:Cn_Cn])*fluid
Flux_353 = ([k_C5b-9:Vn_on]*[C5b-9_7:Cn]*Vn-[k_C5b-9:Vn_off]*[C5b-9_7:Cn_Vn])*fluid
Flux_354 = ([k_C5b-9:Cn_on]*[C5b-9_7:Vn]*Cn-[k_C5b-9:Cn_off]*[C5b-9_7:Vn_Cn])*fluid
Flux_355 = ([k_C5b-9:Vn_on]*[C5b-9_7:Vn]*Vn-[k_C5b-9:Vn_off]*[C5b-9_7:Vn_Vn])*fluid
Flux_356 = ([k_C5b-9:Cn_on]*[C5b-9_8:Cn]*Cn-[k_C5b-9:Cn_off]*[C5b-9_8:Cn_Cn])*fluid
Flux_357 = ([k_C5b-9:Vn_on]*[C5b-9_8:Cn]*Vn-[k_C5b-9:Vn_off]*[C5b-9_8:Cn_Vn])*fluid
Flux_358 = ([k_C5b-9:Cn_on]*[C5b-9_8:Vn]*Cn-[k_C5b-9:Cn_off]*[C5b-9_8:Vn_Cn])*fluid
Flux_359 = ([k_C5b-9:Vn_on]*[C5b-9_8:Vn]*Vn-[k_C5b-9:Vn_off]*[C5b-9_8:Vn_Vn])*fluid
Flux_360 = ([k_C5b-9:Cn_on]*[C5b-9_9:Cn]*Cn-[k_C5b-9:Cn_off]*[C5b-9_9:Cn_Cn])*fluid
Flux_361 = ([k_C5b-9:Vn_on]*[C5b-9_9:Cn]*Vn-[k_C5b-9:Vn_off]*[C5b-9_9:Cn_Vn])*fluid
Flux_362 = ([k_C5b-9:Cn_on]*[C5b-9_9:Vn]*Cn-[k_C5b-9:Cn_off]*[C5b-9_9:Vn_Cn])*fluid
Flux_363 = ([k_C5b-9:Vn_on]*[C5b-9_9:Vn]*Vn-[k_C5b-9:Vn_off]*[C5b-9_9:Vn_Vn])*fluid
Flux_364 = ([k_C5b-9:Cn_on]*[C5b-9_10:Cn]*Cn-[k_C5b-9:Cn_off]*[C5b-9_10:Cn_Cn])*fluid
Flux_365 = ([k_C5b-9:Vn_on]*[C5b-9_10:Cn]*Vn-[k_C5b-9:Vn_off]*[C5b-9_10:Cn_Vn])*fluid
Flux_366 = ([k_C5b-9:Cn_on]*[C5b-9_10:Vn]*Cn-[k_C5b-9:Cn_off]*[C5b-9_10:Vn_Cn])*fluid
Flux_367 = ([k_C5b-9:Vn_on]*[C5b-9_10:Vn]*Vn-[k_C5b-9:Vn_off]*[C5b-9_10:Vn_Vn])*fluid
Flux_368 = ([k_C5b-9:Cn_on]*[C5b-9_11:Cn]*Cn-[k_C5b-9:Cn_off]*[C5b-9_11:Cn_Cn])*fluid
Flux_369 = ([k_C5b-9:Vn_on]*[C5b-9_11:Cn]*Vn-[k_C5b-9:Vn_off]*[C5b-9_11:Cn_Vn])*fluid
Flux_370 = ([k_C5b-9:Cn_on]*[C5b-9_11:Vn]*Cn-[k_C5b-9:Cn_off]*[C5b-9_11:Vn_Cn])*fluid
Flux_371 = ([k_C5b-9:Vn_on]*[C5b-9_11:Vn]*Vn-[k_C5b-9:Vn_off]*[C5b-9_11:Vn_Vn])*fluid
Flux_372 = ([k_C5b-9:Cn_on]*[C5b-9_12:Cn]*Cn-[k_C5b-9:Cn_off]*[C5b-9_12:Cn_Cn])*fluid
Flux_373 = ([k_C5b-9:Vn_on]*[C5b-9_12:Cn]*Vn-[k_C5b-9:Vn_off]*[C5b-9_12:Cn_Vn])*fluid
Flux_374 = ([k_C5b-9:Cn_on]*[C5b-9_12:Vn]*Cn-[k_C5b-9:Cn_off]*[C5b-9_12:Vn_Cn])*fluid
Flux_375 = ([k_C5b-9:Vn_on]*[C5b-9_12:Vn]*Vn-[k_C5b-9:Vn_off]*[C5b-9_12:Vn_Vn])*fluid
Flux_376 = ([k_C5b-9:Cn_on]*surface.[C5b-9_1]*Cn-[k_C5b-9:Cn_off]*surface.[C5b-9_1_Cn])*fluid
Flux_377 = ([k_C5b-9:Vn_on]*surface.[C5b-9_1]*Vn-[k_C5b-9:Vn_off]*surface.[C5b-9_1_Vn])*fluid
Flux_378 = ([k_C5b-9:Cn_on]*surface.[C5b-9_2]*Cn-[k_C5b-9:Cn_off]*surface.[C5b-9_2_Cn])*fluid
Flux_379 = ([k_C5b-9:Vn_on]*surface.[C5b-9_2]*Vn-[k_C5b-9:Vn_off]*surface.[C5b-9_2_Vn])*fluid
Flux_380 = ([k_C5b-9:Cn_on]*surface.[C5b-9_3]*Cn-[k_C5b-9:Cn_off]*surface.[C5b-9_3_Cn])*fluid
Flux_381 = ([k_C5b-9:Vn_on]*surface.[C5b-9_3]*Vn-[k_C5b-9:Vn_off]*surface.[C5b-9_3_Vn])*fluid
Flux_382 = ([k_C5b-9:Cn_on]*surface.[C5b-9_4]*Cn-[k_C5b-9:Cn_off]*surface.[C5b-9_4_Cn])*fluid
Flux_383 = ([k_C5b-9:Vn_on]*surface.[C5b-9_4]*Vn-[k_C5b-9:Vn_off]*surface.[C5b-9_4_Vn])*fluid
Flux_384 = ([k_C5b-9:Cn_on]*surface.[C5b-9_5]*Cn-[k_C5b-9:Cn_off]*surface.[C5b-9_5_Cn])*fluid
Flux_385 = ([k_C5b-9:Vn_on]*surface.[C5b-9_5]*Vn-[k_C5b-9:Vn_off]*surface.[C5b-9_5_Vn])*fluid
Flux_386 = ([k_C5b-9:Cn_on]*surface.[C5b-9_6]*Cn-[k_C5b-9:Cn_off]*surface.[C5b-9_6_Cn])*fluid
Flux_387 = ([k_C5b-9:Vn_on]*surface.[C5b-9_6]*Vn-[k_C5b-9:Vn_off]*surface.[C5b-9_6_Vn])*fluid
Flux_388 = ([k_C5b-9:Cn_on]*surface.[C5b-9_7]*Cn-[k_C5b-9:Cn_off]*surface.[C5b-9_7_Cn])*fluid
Flux_389 = ([k_C5b-9:Vn_on]*surface.[C5b-9_7]*Vn-[k_C5b-9:Vn_off]*surface.[C5b-9_7_Vn])*fluid
Flux_390 = ([k_C5b-9:Cn_on]*surface.[C5b-9_8]*Cn-[k_C5b-9:Cn_off]*surface.[C5b-9_8_Cn])*fluid
Flux_391 = ([k_C5b-9:Vn_on]*surface.[C5b-9_8]*Vn-[k_C5b-9:Vn_off]*surface.[C5b-9_8_Vn])*fluid
Flux_392 = ([k_C5b-9:Cn_on]*surface.[C5b-9_9]*Cn-[k_C5b-9:Cn_off]*surface.[C5b-9_9_Cn])*fluid
Flux_393 = ([k_C5b-9:Vn_on]*surface.[C5b-9_9]*Vn-[k_C5b-9:Vn_off]*surface.[C5b-9_9_Vn])*fluid
Flux_394 = ([k_C5b-9:Cn_on]*surface.[C5b-9_10]*Cn-[k_C5b-9:Cn_off]*surface.[C5b-9_10_Cn])*fluid
Flux_395 = ([k_C5b-9:Vn_on]*surface.[C5b-9_10]*Vn-[k_C5b-9:Vn_off]*surface.[C5b-9_10_Vn])*fluid
Flux_396 = ([k_C5b-9:Cn_on]*surface.[C5b-9_11]*Cn-[k_C5b-9:Cn_off]*surface.[C5b-9_11_Cn])*fluid
Flux_397 = ([k_C5b-9:Vn_on]*surface.[C5b-9_11]*Vn-[k_C5b-9:Vn_off]*surface.[C5b-9_11_Vn])*fluid
Flux_398 = ([k_C5b-9:Cn_on]*surface.[C5b-9_12]*Cn-[k_C5b-9:Cn_off]*surface.[C5b-9_12_Cn])*fluid
Flux_399 = ([k_C5b-9:Vn_on]*surface.[C5b-9_12]*Vn-[k_C5b-9:Vn_off]*surface.[C5b-9_12_Vn])*fluid
Flux_400 = ([k_C5b-9:Cn_on]*surface.[C5b-9_13]*Cn-[k_C5b-9:Cn_off]*surface.[C5b-9_13_Cn])*fluid
Flux_401 = ([k_C5b-9:Vn_on]*surface.[C5b-9_13]*Vn-[k_C5b-9:Vn_off]*surface.[C5b-9_13_Vn])*fluid
Flux_402 = ([k_C5b-9:Cn_on]*surface.[C5b-9_14]*Cn-[k_C5b-9:Cn_off]*surface.[C5b-9_14_Cn])*fluid
Flux_403 = ([k_C5b-9:Vn_on]*surface.[C5b-9_14]*Vn-[k_C5b-9:Vn_off]*surface.[C5b-9_14_Vn])*fluid
Flux_404 = ([k_C5b-9:Cn_on]*surface.[C5b-9_15]*Cn-[k_C5b-9:Cn_off]*surface.[C5b-9_15_Cn])*fluid
Flux_405 = ([k_C5b-9:Vn_on]*surface.[C5b-9_15]*Vn-[k_C5b-9:Vn_off]*surface.[C5b-9_15_Vn])*fluid
Flux_406 = ([k_C5b-9:Cn_on]*surface.[C5b-9_16]*Cn-[k_C5b-9:Cn_off]*surface.[C5b-9_16_Cn])*fluid
Flux_407 = ([k_C5b-9:Vn_on]*surface.[C5b-9_16]*Vn-[k_C5b-9:Vn_off]*surface.[C5b-9_16_Vn])*fluid
Flux_408 = [kd_C5b-9_1_fluid]*[C5b-7:Cn]*fluid
Flux_409 = [kd_C5b-9_1_fluid]*[C5b-7:Vn]*fluid
Flux_410 = [kd_C5b-9_1_fluid]*[C5b-8:Cn]*fluid
Flux_411 = [kd_C5b-9_1_fluid]*[C5b-8:Vn]*fluid
Flux_412 = [kd_C5b-9_1_fluid]*[C5b-9_1:Cn]*fluid
Flux_413 = [kd_C5b-9_1_fluid]*[C5b-9_1:Vn]*fluid
Flux_414 = [kd_C5b-9_1_fluid]*[C5b-9_2:Cn]*fluid
Flux_415 = [kd_C5b-9_1_fluid]*[C5b-9_2:Vn]*fluid
Flux_416 = [kd_C5b-9_1_fluid]*[C5b-9_3:Cn]*fluid
Flux_417 = [kd_C5b-9_1_fluid]*[C5b-9_3:Vn]*fluid
Flux_418 = [kd_C5b-9_1_fluid]*[C5b-9_4:Cn]*fluid
Flux_419 = [kd_C5b-9_1_fluid]*[C5b-9_4:Vn]*fluid
Flux_420 = [kd_C5b-9_1_fluid]*[C5b-9_5:Cn]*fluid
Flux_421 = [kd_C5b-9_1_fluid]*[C5b-9_5:Vn]*fluid
Flux_422 = [kd_C5b-9_1_fluid]*[C5b-9_6:Cn]*fluid
Flux_423 = [kd_C5b-9_1_fluid]*[C5b-9_6:Vn]*fluid
Flux_424 = [kd_C5b-9_1_fluid]*[C5b-9_7:Cn]*fluid
Flux_425 = [kd_C5b-9_1_fluid]*[C5b-9_7:Vn]*fluid
Flux_426 = [kd_C5b-9_1_fluid]*[C5b-9_8:Cn]*fluid
Flux_427 = [kd_C5b-9_1_fluid]*[C5b-9_8:Vn]*fluid
Flux_428 = [kd_C5b-9_1_fluid]*[C5b-9_9:Cn]*fluid
Flux_429 = [kd_C5b-9_1_fluid]*[C5b-9_9:Vn]*fluid
Flux_430 = [kd_C5b-9_1_fluid]*[C5b-9_10:Cn]*fluid
Flux_431 = [kd_C5b-9_1_fluid]*[C5b-9_10:Vn]*fluid
Flux_432 = [kd_C5b-9_1_fluid]*[C5b-9_11:Cn]*fluid
Flux_433 = [kd_C5b-9_1_fluid]*[C5b-9_11:Vn]*fluid
Flux_434 = [kd_C5b-9_1_fluid]*[C5b-9_12:Cn]*fluid
Flux_435 = [kd_C5b-9_1_fluid]*[C5b-9_12:Vn]*fluid
Flux_436 = [kd_C5b-9_1_fluid]*[C5b-8:Cn_Cn]*fluid
Flux_437 = [kd_C5b-9_1_fluid]*[C5b-8:Cn_Vn]*fluid
Flux_438 = [kd_C5b-9_1_fluid]*[C5b-8:Vn_Cn]*fluid
Flux_439 = [kd_C5b-9_1_fluid]*[C5b-8:Vn_Vn]*fluid
Flux_440 = [kd_C5b-9_1_fluid]*fluid.[C5b-8_Cn]*fluid
Flux_441 = [kd_C5b-9_1_fluid]*fluid.[C5b-8_Vn]*fluid
Flux_442 = [kd_C5b-9_1_fluid]*fluid.[C5b-9_1_Cn]*fluid
Flux_443 = [kd_C5b-9_1_fluid]*fluid.[C5b-9_1_Vn]*fluid
Flux_444 = [kd_C5b-9_1_fluid]*fluid.[C5b-9_2_Cn]*fluid
Flux_445 = [kd_C5b-9_1_fluid]*fluid.[C5b-9_2_Vn]*fluid
Flux_446 = [kd_C5b-9_1_fluid]*fluid.[C5b-9_3_Cn]*fluid
Flux_447 = [kd_C5b-9_1_fluid]*fluid.[C5b-9_3_Vn]*fluid
Flux_448 = [kd_C5b-9_1_fluid]*fluid.[C5b-9_4_Cn]*fluid
Flux_449 = [kd_C5b-9_1_fluid]*fluid.[C5b-9_4_Vn]*fluid
Flux_450 = [kd_C5b-9_1_fluid]*fluid.[C5b-9_5_Cn]*fluid
Flux_451 = [kd_C5b-9_1_fluid]*fluid.[C5b-9_5_Vn]*fluid
Flux_452 = [kd_C5b-9_1_fluid]*fluid.[C5b-9_6_Cn]*fluid
Flux_453 = [kd_C5b-9_1_fluid]*fluid.[C5b-9_6_Vn]*fluid
Flux_454 = [kd_C5b-9_1_fluid]*fluid.[C5b-9_7_Cn]*fluid
Flux_455 = [kd_C5b-9_1_fluid]*fluid.[C5b-9_7_Vn]*fluid
Flux_456 = [kd_C5b-9_1_fluid]*fluid.[C5b-9_8_Cn]*fluid
Flux_457 = [kd_C5b-9_1_fluid]*fluid.[C5b-9_8_Vn]*fluid
Flux_458 = [kd_C5b-9_1_fluid]*fluid.[C5b-9_9_Cn]*fluid
Flux_459 = [kd_C5b-9_1_fluid]*fluid.[C5b-9_9_Vn]*fluid
Flux_460 = [kd_C5b-9_1_fluid]*fluid.[C5b-9_10_Cn]*fluid
Flux_461 = [kd_C5b-9_1_fluid]*fluid.[C5b-9_10_Vn]*fluid
Flux_462 = [kd_C5b-9_1_fluid]*fluid.[C5b-9_11_Cn]*fluid
Flux_463 = [kd_C5b-9_1_fluid]*fluid.[C5b-9_11_Vn]*fluid
Flux_464 = [kd_C5b-9_1_fluid]*fluid.[C5b-9_12_Cn]*fluid
Flux_465 = [kd_C5b-9_1_fluid]*fluid.[C5b-9_12_Vn]*fluid
Flux_466 = [kd_C5b-9_1_fluid]*[C5b-9_1:Cn_Cn]*fluid
Flux_467 = [kd_C5b-9_1_fluid]*[C5b-9_1:Cn_Vn]*fluid
Flux_468 = [kd_C5b-9_1_fluid]*[C5b-9_1:Vn_Cn]*fluid
Flux_469 = [kd_C5b-9_1_fluid]*[C5b-9_1:Vn_Vn]*fluid
Flux_470 = [kd_C5b-9_1_fluid]*[C5b-9_2:Cn_Cn]*fluid
Flux_471 = [kd_C5b-9_1_fluid]*[C5b-9_2:Cn_Vn]*fluid
Flux_472 = [kd_C5b-9_1_fluid]*[C5b-9_2:Vn_Cn]*fluid
Flux_473 = [kd_C5b-9_1_fluid]*[C5b-9_2:Vn_Vn]*fluid
Flux_474 = [kd_C5b-9_1_fluid]*[C5b-9_3:Cn_Cn]*fluid
Flux_475 = [kd_C5b-9_1_fluid]*[C5b-9_3:Cn_Vn]*fluid
Flux_476 = [kd_C5b-9_1_fluid]*[C5b-9_3:Vn_Cn]*fluid
Flux_477 = [kd_C5b-9_1_fluid]*[C5b-9_3:Vn_Vn]*fluid
Flux_478 = [kd_C5b-9_1_fluid]*[C5b-9_4:Cn_Cn]*fluid
Flux_479 = [kd_C5b-9_1_fluid]*[C5b-9_4:Cn_Vn]*fluid
Flux_480 = [kd_C5b-9_1_fluid]*[C5b-9_4:Vn_Cn]*fluid
Flux_481 = [kd_C5b-9_1_fluid]*[C5b-9_4:Vn_Vn]*fluid
Flux_482 = [kd_C5b-9_1_fluid]*[C5b-9_5:Cn_Cn]*fluid
Flux_483 = [kd_C5b-9_1_fluid]*[C5b-9_5:Cn_Vn]*fluid
Flux_484 = [kd_C5b-9_1_fluid]*[C5b-9_5:Vn_Cn]*fluid
Flux_485 = [kd_C5b-9_1_fluid]*[C5b-9_5:Vn_Vn]*fluid
Flux_486 = [kd_C5b-9_1_fluid]*[C5b-9_6:Cn_Cn]*fluid
Flux_487 = [kd_C5b-9_1_fluid]*[C5b-9_6:Cn_Vn]*fluid
Flux_488 = [kd_C5b-9_1_fluid]*[C5b-9_6:Vn_Cn]*fluid
Flux_489 = [kd_C5b-9_1_fluid]*[C5b-9_6:Vn_Vn]*fluid
Flux_490 = [kd_C5b-9_1_fluid]*[C5b-9_7:Cn_Cn]*fluid
Flux_491 = [kd_C5b-9_1_fluid]*[C5b-9_7:Cn_Vn]*fluid
Flux_492 = [kd_C5b-9_1_fluid]*[C5b-9_7:Vn_Cn]*fluid
Flux_493 = [kd_C5b-9_1_fluid]*[C5b-9_7:Vn_Vn]*fluid
Flux_494 = [kd_C5b-9_1_fluid]*[C5b-9_8:Cn_Cn]*fluid
Flux_495 = [kd_C5b-9_1_fluid]*[C5b-9_8:Cn_Vn]*fluid
Flux_496 = [kd_C5b-9_1_fluid]*[C5b-9_8:Vn_Cn]*fluid
Flux_497 = [kd_C5b-9_1_fluid]*[C5b-9_8:Vn_Vn]*fluid
Flux_498 = [kd_C5b-9_1_fluid]*[C5b-9_9:Cn_Cn]*fluid
Flux_499 = [kd_C5b-9_1_fluid]*[C5b-9_9:Cn_Vn]*fluid
Flux_500 = [kd_C5b-9_1_fluid]*[C5b-9_9:Vn_Cn]*fluid
Flux_501 = [kd_C5b-9_1_fluid]*[C5b-9_9:Vn_Vn]*fluid
Flux_502 = [kd_C5b-9_1_fluid]*[C5b-9_10:Cn_Cn]*fluid
Flux_503 = [kd_C5b-9_1_fluid]*[C5b-9_10:Cn_Vn]*fluid
Flux_504 = [kd_C5b-9_1_fluid]*[C5b-9_10:Vn_Cn]*fluid
Flux_505 = [kd_C5b-9_1_fluid]*[C5b-9_10:Vn_Vn]*fluid
Flux_506 = [kd_C5b-9_1_fluid]*[C5b-9_11:Cn_Cn]*fluid
Flux_507 = [kd_C5b-9_1_fluid]*[C5b-9_11:Cn_Vn]*fluid
Flux_508 = [kd_C5b-9_1_fluid]*[C5b-9_11:Vn_Cn]*fluid
Flux_509 = [kd_C5b-9_1_fluid]*[C5b-9_11:Vn_Vn]*fluid
Flux_510 = [kd_C5b-9_1_fluid]*[C5b-9_12:Cn_Cn]*fluid
Flux_511 = [kd_C5b-9_1_fluid]*[C5b-9_12:Cn_Vn]*fluid
Flux_512 = [kd_C5b-9_1_fluid]*[C5b-9_12:Vn_Cn]*fluid
Flux_513 = [kd_C5b-9_1_fluid]*[C5b-9_12:Vn_Vn]*fluid
Flux_514 = k_C3b_off_surface*surface.[C5b-8_Cn]*surface
Flux_515 = k_C3b_off_surface*surface.[C5b-9_16]*surface
Flux_516 = k_C3b_off_surface*surface.[C5b-8_Vn]*surface
Flux_517 = k_C3b_off_surface*surface.[C5b-9_15]*surface
Flux_518 = k_C3b_off_surface*surface.[C5b-9_14]*surface
Flux_519 = k_C3b_off_surface*surface.[C5b-9_13]*surface
Flux_520 = k_C3b_off_surface*surface.[C5b-9_12]*surface
Flux_521 = k_C3b_off_surface*surface.[C5b-9_11]*surface
Flux_522 = k_C3b_off_surface*surface.[C5b-9_10]*surface
Flux_523 = k_C3b_off_surface*surface.[C5b-9_9]*surface
Flux_524 = k_C3b_off_surface*surface.[C5b-9_8]*surface
Flux_525 = k_C3b_off_surface*surface.[C5b-9_7]*surface
Flux_526 = k_C3b_off_surface*surface.[C5b-9_6]*surface
Flux_527 = k_C3b_off_surface*surface.[C5b-9_5]*surface
Flux_528 = k_C3b_off_surface*surface.[C5b-9_4]*surface
Flux_529 = k_C3b_off_surface*surface.[C5b-9_3]*surface
Flux_530 = k_C3b_off_surface*surface.[C5b-9_2]*surface
Flux_531 = k_C3b_off_surface*surface.[C5b-9_1]*surface
Flux_532 = k_C3b_off_surface*surface.[C5b-9_16_Vn]*surface
Flux_533 = k_C3b_off_surface*surface.[C5b-9_16_Cn]*surface
Flux_534 = k_C3b_off_surface*surface.[C5b-9_15_Vn]*surface
Flux_535 = k_C3b_off_surface*surface.[C5b-9_15_Cn]*surface
Flux_536 = k_C3b_off_surface*surface.[C5b-9_14_Vn]*surface
Flux_537 = k_C3b_off_surface*surface.[C5b-9_14_Cn]*surface
Flux_538 = k_C3b_off_surface*surface.[C5b-9_13_Vn]*surface
Flux_539 = k_C3b_off_surface*surface.[C5b-9_13_Cn]*surface
Flux_540 = k_C3b_off_surface*surface.[C5b-9_12_Vn]*surface
Flux_541 = k_C3b_off_surface*surface.[C5b-9_12_Cn]*surface
Flux_542 = k_C3b_off_surface*surface.[C5b-9_11_Vn]*surface
Flux_543 = k_C3b_off_surface*surface.[C5b-9_11_Cn]*surface
Flux_544 = k_C3b_off_surface*surface.[C5b-9_10_Vn]*surface
Flux_545 = k_C3b_off_surface*surface.[C5b-9_10_Cn]*surface
Flux_546 = k_C3b_off_surface*surface.[C5b-9_9_Vn]*surface
Flux_547 = k_C3b_off_surface*surface.[C5b-9_9_Cn]*surface
Flux_548 = k_C3b_off_surface*surface.[C5b-9_8_Vn]*surface
Flux_549 = k_C3b_off_surface*surface.[C5b-9_8_Cn]*surface
Flux_550 = k_C3b_off_surface*surface.[C5b-9_7_Vn]*surface
Flux_551 = k_C3b_off_surface*surface.[C5b-9_7_Cn]*surface
Flux_552 = k_C3b_off_surface*surface.[C5b-9_6_Vn]*surface
Flux_553 = k_C3b_off_surface*surface.[C5b-9_6_Cn]*surface
Flux_554 = k_C3b_off_surface*surface.[C5b-9_5_Vn]*surface
Flux_555 = k_C3b_off_surface*surface.[C5b-9_5_Cn]*surface
Flux_556 = k_C3b_off_surface*surface.[C5b-9_4_Vn]*surface
Flux_557 = k_C3b_off_surface*surface.[C5b-9_4_Cn]*surface
Flux_558 = k_C3b_off_surface*surface.[C5b-9_3_Vn]*surface
Flux_559 = k_C3b_off_surface*surface.[C5b-9_3_Cn]*surface
Flux_560 = k_C3b_off_surface*surface.[C5b-9_1_Vn]*surface
Flux_561 = k_C3b_off_surface*surface.[C5b-9_2_Vn]*surface
Flux_562 = k_C3b_off_surface*surface.[C5b-9_2_Cn]*surface
Flux_563 = k_C3b_off_surface*surface.[C5b-9_1_Cn]*surface
Repeated Assignments (see details in "Rules" tab):
Total_Surf_iC3b_perRBC = (surface.iC3b+surface.iC3bP)/Cells
Total_Fluid_C3bBb = fluid.C3bBb+fluid.C3bBbP
Total_Surf_C3bBb = surface.C3bBb+surface.C3bBbP
surface_MAC_Vn = 0*surface.[C5b-9_1]+0*surface.[C5b-9_2]+0*surface.[C5b-9_3]+0*surface.[C5b-9_4]+0*surface.[C5b-9_5]+0*surface.[C5b-9_6]+0*surface.[C5b-9_7]+0*surface.[C5b-9_8]+0*surface.[C5b-9_9]+0*surface.[C5b-9_10]+0*surface.[C5b-9_11]+0*surface.[C5b-9_12]+0*surface.[C5b-9_13]+0*surface.[C5b-9_14]+0*surface.[C5b-9_15]+0*surface.[C5b-9_16]+0*surface.[C5b-9_1_Cn]+1*surface.[C5b-9_1_Vn]+0*surface…
surface_MAC_Cn = 0*surface.[C5b-9_1]+0*surface.[C5b-9_2]+0*surface.[C5b-9_3]+0*surface.[C5b-9_4]+0*surface.[C5b-9_5]+0*surface.[C5b-9_6]+0*surface.[C5b-9_7]+0*surface.[C5b-9_8]+0*surface.[C5b-9_9]+0*surface.[C5b-9_10]+0*surface.[C5b-9_11]+0*surface.[C5b-9_12]+0*surface.[C5b-9_13]+0*surface.[C5b-9_14]+0*surface.[C5b-9_15]+0*surface.[C5b-9_16]+1*surface.[C5b-9_1_Cn]+0*surface.[C5b-9_1_Vn]+1*surface…
fluid_MAC_Vn = 0*fluid.[C5b-9_1]+0*fluid.[C5b-9_2]+0*fluid.[C5b-9_3]+0*fluid.[C5b-9_4]+0*fluid.[C5b-9_5]+0*fluid.[C5b-9_6]+0*fluid.[C5b-9_7]+0*fluid.[C5b-9_8]+0*fluid.[C5b-9_9]+0*fluid.[C5b-9_10]+0*fluid.[C5b-9_11]+0*fluid.[C5b-9_12]+0*[C5b-9_1:Cn]+1*[C5b-9_1:Vn]+0*[C5b-9_2:Cn]+1*[C5b-9_2:Vn]+0*[C5b-9_3:Cn]+1*[C5b-9_3:Vn]+0*[C5b-9_4:Cn]+1*[C5b-9_4:Vn]+0*[C5b-9_5:Cn]+1*[C5b-9_5:Vn]+0*[C5b-9_6:Cn]+…
fluid_MAC_Cn = 0*fluid.[C5b-9_1]+0*fluid.[C5b-9_2]+0*fluid.[C5b-9_3]+0*fluid.[C5b-9_4]+0*fluid.[C5b-9_5]+0*fluid.[C5b-9_6]+0*fluid.[C5b-9_7]+0*fluid.[C5b-9_8]+0*fluid.[C5b-9_9]+0*fluid.[C5b-9_10]+0*fluid.[C5b-9_11]+0*fluid.[C5b-9_12]+1*[C5b-9_1:Cn]+0*[C5b-9_1:Vn]+1*[C5b-9_2:Cn]+0*[C5b-9_2:Vn]+1*[C5b-9_3:Cn]+0*[C5b-9_3:Vn]+1*[C5b-9_4:Cn]+0*[C5b-9_4:Vn]+1*[C5b-9_5:Cn]+0*[C5b-9_5:Vn]+1*[C5b-9_6:Cn]+…
Total_C3bBbC3b = fluid.C3bBbC3b+fluid.C3bBbC3bP+surface.C3bBbC3b+surface.C3bBbC3bP
Total_C3bmeta = fluid.[C3b(meta)]+surface.[C3b(meta)]
Total_C3b = fluid.C3b+surface.C3b+fluid.C3bP+surface.C3bP
Total_C3bBPclose = fluid.C3bBPclose+surface.C3bBPclose
Total_C3bBclose = fluid.C3bBclose+surface.C3bBclose
[Total_C3bBclose+C3bBPclose] = Total_C3bBclose+Total_C3bBPclose
Total_C3bBPopen = fluid.C3bBPopen+surface.C3bBPopen
Total_C3bBopen = fluid.C3bBopen+surface.C3bBopen
[Total_C3bBopen+C3bBPopen] = Total_C3bBopen+Total_C3bBPopen
Total_C3bB = [Total_C3bBclose+C3bBPclose]+[Total_C3bBopen+C3bBPopen]
Total_C3bBbP = fluid.C3bBbP+surface.C3bBbP
Total_C3bBb = fluid.C3bBb+surface.C3bBb
[Total_C3bBb+C3bBbP] = Total_C3bBbP+Total_C3bBb
fluid.MAC = fluid.[C5b-9_1]+fluid.[C5b-9_2]+fluid.[C5b-9_3]+fluid.[C5b-9_4]+fluid.[C5b-9_5]+fluid.[C5b-9_6]+fluid.[C5b-9_7]+fluid.[C5b-9_8]+fluid.[C5b-9_9]+fluid.[C5b-9_10]+fluid.[C5b-9_11]+fluid.[C5b-9_12]+[C5b-9_1:Cn]+[C5b-9_1:Vn]+[C5b-9_2:Cn]+[C5b-9_2:Vn]+[C5b-9_3:Cn]+[C5b-9_3:Vn]+[C5b-9_4:Cn]+[C5b-9_4:Vn]+[C5b-9_5:Cn]+[C5b-9_5:Vn]+[C5b-9_6:Cn]+[C5b-9_6:Vn]+[C5b-9_7:Cn]+[C5b-9_7:Vn]+[C5b-9_8:C…
fluid_MAC_Vn_ratio = fluid_MAC_Vn/fluid.MAC
fluid_MAC_Cn_ratio = fluid_MAC_Cn/fluid.MAC
C3bBP = surface.C3bBPopen+surface.C3bBPclose
fluid.C3bB = fluid.C3bBopen+fluid.C3bBclose
surface.C3bB = surface.C3bBopen+surface.C3bBclose
surface.MAC = surface.[C5b-9_1]+surface.[C5b-9_2]+surface.[C5b-9_3]+surface.[C5b-9_4]+surface.[C5b-9_5]+surface.[C5b-9_6]+surface.[C5b-9_7]+surface.[C5b-9_8]+surface.[C5b-9_9]+surface.[C5b-9_10]+surface.[C5b-9_11]+surface.[C5b-9_12]+surface.[C5b-9_13]+surface.[C5b-9_14]+surface.[C5b-9_15]+surface.[C5b-9_16]+surface.[C5b-9_1_Cn]+surface.[C5b-9_1_Vn]+surface.[C5b-9_2_Cn]+surface.[C5b-9_2_Vn]+surfac…
Total_MAC_Vn_ratio = (surface_MAC_Vn+fluid_MAC_Vn)/(surface.MAC+fluid.MAC)
Total_MAC_Cn_ratio = (surface_MAC_Cn+fluid_MAC_Cn)/(surface.MAC+fluid.MAC)
surface_MAC_Vn_ratio = surface_MAC_Vn/surface.MAC
surface_MAC_Cn_ratio = surface_MAC_Cn/surface.MAC
Lysis = 100*(surface.MAC/Cells)/(K_m_lysis+surface.MAC/Cells)
