# Supplementary material for: Mathematical Modeling of Complement Pathway Dynamics for Target Validation and Selection of Drug Modalities for Complement Therapies
Source: Front Pharmacol. 2022 Apr 19;13:855743. doi: 10.3389/fphar.2022.855743 (PMC9061988; doi:10.3389/fphar.2022.855743)
Supplement: Supplementary file 3 [file DataSheet1.ZIP]

Archive with 2 entries (2 files):
- Complement_model_scripts/Complement_model_Jan22.mat
- Complement_model_scripts/Complement_Treatments.m
