# Supplementary material for: Mathematical Modeling of Complement Pathway Dynamics for Target Validation and Selection of Drug Modalities for Complement Therapies
Source: Front Pharmacol. 2022 Apr 19;13:855743. doi: 10.3389/fphar.2022.855743 (PMC9061988; doi:10.3389/fphar.2022.855743)
Supplement: Supplementary file 3 [file DataSheet1.ZIP › Complement_model_scripts/Complement_Treatments.m]

% Complement paper - Jan 2022
% Script for Figure 9 and Figure 10 

clear; close all;
load Complement_model_Jan22.mat

%% Baseline healthy simulation

mexp.SimulationOptions.StopTime = 24*60*365*2; % 2 years
sim1 = simulate(mexp);

%% Disease state simulations

clear simd prm_vals1 prm_vals2;

% PNH disease 
mexp.SimulationOptions.StopTime = 24*60*365*2; % 2 years
pidx        = strcmp(prm_edit,'CD59/cell');
prm_vals1   = prm_vals; prm_vals1(pidx) = prm_vals(pidx)/100; % 99% reduction in CD59/cell 
simd(1)    = simulate(mexp,prm_vals1);

% aHUS disease 
mexp.SimulationOptions.StopTime = 24*60*365*10; % 10 years
pidx        = strcmp(prm_edit,'ks_FH_fluid');
prm_vals2   = prm_vals; prm_vals2(pidx) = prm_vals(pidx)*0.40; % 40% reduction in FH (0-40% range)
simd(2)    = simulate(mexp,prm_vals2);

%% Treatment simulations - CD59(-) 

clear simt1 prm_vals1_1 prm_vals1_2;

% synthesis rates of targets
tprms = {'ks_C3_fluid','ks_FB_fluid','ks_FD_fluid','ks_C5_fluid','ks_C6_fluid','ks_C7_fluid','ks_C8_fluid','ks_C9_fluid','ks_FP_fluid'};
mexp.SimulationOptions.StopTime = 24*60*365*2; % 2 years

fprintf('\nPNH Simulations');
for i=1:length(tprms)
    fprintf('\n%s...',tprms{i});
    pidx = strcmp(prm_edit,tprms{i});
    prm_vals1_1   = prm_vals1; prm_vals1_1(pidx) = prm_vals1(pidx)*0.10; % 90% inhibition 
    prm_vals1_2   = prm_vals1; prm_vals1_2(pidx) = prm_vals1(pidx)*0.01; % 99% inhibition 
    simt1(i,1) = simulate(mexp,prm_vals1_1);
    simt1(i,2) = simulate(mexp,prm_vals1_2);
end 

k=length(tprms);
% degradation rates of intermediate targets
tprms2 = {'kd_C3b_fluid','kd_C3bB_fluid','kd_C3bBb_fluid','kd_C3bBbC3b_fluid'};
fact1 = [6e+6,2e+5,2e+5,2e+5];
fact2 = [5e+7,5e+6,5e+6,5e+6];
for i=1:length(tprms2)
    fprintf('\n%s...',tprms2{i});
    pidx = strcmp(prm_edit,tprms2{i});
    prm_vals1_1   = prm_vals1; prm_vals1_1(pidx) = prm_vals1(pidx)*fact1(i); % 90% inhibition 
    prm_vals1_2   = prm_vals1; prm_vals1_2(pidx) = prm_vals1(pidx)*fact2(i); % 99% inhibition 
    simt1(k+i,1) = simulate(mexp,prm_vals1_1);
    simt1(k+i,2) = simulate(mexp,prm_vals1_2);
end 

% check - inhibition attained for intermediate targets
[~,x1] = selectbyname(simd(1),'fluid.C3b');[~,x2] = selectbyname(simt1(k+1,2),'fluid.C3b');inh(1) = ((x1(end)-x2(end))/x1(end))*100;
[~,x1] = selectbyname(simd(1),'fluid.C3bB');[~,x2] = selectbyname(simt1(k+2,2),'fluid.C3bB');inh(2)=((x1(end)-x2(end))/x1(end))*100;
[~,x1] = selectbyname(simd(1),'fluid.C3bBb');[~,x2] = selectbyname(simt1(k+3,2),'fluid.C3bBb');inh(3)=((x1(end)-x2(end))/x1(end))*100;
[~,x1] = selectbyname(simd(1),'fluid.C3bBbC3b');[~,x2] = selectbyname(simt1(k+4,2),'fluid.C3bBbC3b');inh(4)=((x1(end)-x2(end))/x1(end))*100;
[~,x1] = selectbyname(simd(1),'fluid.C3b');[~,x2] = selectbyname(simt1(k+1,1),'fluid.C3b');inh(5)=((x1(end)-x2(end))/x1(end))*100;
[~,x1] = selectbyname(simd(1),'fluid.C3bB');[~,x2] = selectbyname(simt1(k+2,1),'fluid.C3bB');inh(6)=((x1(end)-x2(end))/x1(end))*100;
[~,x1] = selectbyname(simd(1),'fluid.C3bBb');[~,x2] = selectbyname(simt1(k+3,1),'fluid.C3bBb');inh(7)=((x1(end)-x2(end))/x1(end))*100;
[~,x1] = selectbyname(simd(1),'fluid.C3bBbC3b');[~,x2] = selectbyname(simt1(k+4,1),'fluid.C3bBbC3b');inh(8)=((x1(end)-x2(end))/x1(end))*100;

%% figure - CD59 

lv = {'Healthy','CD59(-)','C3i','FBi','FDi','C5i','C6i','C7i','C8i','C9i','FPi','C3bi','C3bBi','C3convi','C5convi'};
outv = {'fluid.C3a','fluid.C5a','Lysis'};
st = [sim1,simd(1),simt1(:,1)'];
[~,x1] = selectbyname(sim1,outv);
[~,x2] = selectbyname(simd(1),outv);
[~,x3] = selectbyname(simt1,outv);
x1end = x1(end,:); x2end = x2(end,:);

figure;
for idx=1:length(outv)
    clear k x3end; k=1; for i=1:size(x3,1),for j=1:size(x3,2),x3end(i,j) = x3{i,j}(end,idx);k=k+1;end,end 
    subplot(length(outv),1,idx);
    bar(x3end); hold on; 
    bar(-1,x2end(idx),0.5);hold on;
    bar(-2,x1end(idx),0.5); hold on; 
    grid('on');set(gca,'Xtick',[-2,-1,1:(length(lv)-2)],'XTickLabel',lv,'FontSize',11,'FontWeight','bold');
    ylabel(outv{idx},'FontSize',12,'FontWeight','bold');
    if idx==1,title('CD59(-)/PNH treatment');end 
end 
legend({'90% inh','99% inh'},'Location','north');

%% Treatment simulations - FH deficiency

clear simt2 prm_vals2_1 prm_vals2_2;

% synthesis rates of targets
tprms = {'ks_C3_fluid','ks_FB_fluid','ks_FD_fluid','ks_C5_fluid','ks_C6_fluid','ks_C7_fluid','ks_C8_fluid','ks_C9_fluid','ks_FP_fluid'};
mexp.SimulationOptions.StopTime = 24*60*365*10; % 10 years

fprintf('\naHUS Simulations');
for i=1:length(tprms)
    fprintf('\n%s...',tprms{i});
    pidx = strcmp(prm_edit,tprms{i});
    prm_vals2_1   = prm_vals2; prm_vals2_1(pidx) = prm_vals2(pidx)*0.10; % 90% inhibition 
    prm_vals2_2   = prm_vals2; prm_vals2_2(pidx) = prm_vals2(pidx)*0.01; % 99% inhibition 
    simt2(i,1) = simulate(mexp,prm_vals2_1);
    simt2(i,2) = simulate(mexp,prm_vals2_2);
end 

k=length(tprms);
% degradation rates of intermediate targets
tprms2 = {'kd_C3b_fluid','kd_C3bB_fluid','kd_C3bBb_fluid','kd_C3bBbC3b_fluid'};
fact1 = [6e+6,2e+5,2e+5,2e+5];
fact2 = [5e+7,5e+6,5e+6,5e+6];
for i=1:length(tprms2)
    fprintf('\n%s...',tprms2{i});
    pidx = strcmp(prm_edit,tprms2{i});
    prm_vals2_1   = prm_vals2; prm_vals2_1(pidx) = prm_vals2(pidx)*fact1(i); % 90% inhibition 
    prm_vals2_2   = prm_vals2; prm_vals2_2(pidx) = prm_vals2(pidx)*fact2(i); % 99% inhibition 
    simt2(k+i,1) = simulate(mexp,prm_vals2_1);
    simt2(k+i,2) = simulate(mexp,prm_vals2_2);
end 

%% figure - FH

clear x1 x2 x3 x1end x2end x3end 
lv = {'Healthy','FHdef','C3i','FBi','FDi','C5i','C6i','C7i','C8i','C9i','FPi','C3bi','C3bBi','C3convi','C5convi'};
outv = {'fluid.C3a','fluid.C5a','Lysis'};
[~,x1] = selectbyname(sim1,outv);
[~,x2] = selectbyname(simd(2),outv);
[~,x3] = selectbyname(simt2,outv);
x1end = x1(end,:); x2end = x2(end,:);

figure;
for idx=1:length(outv)
    clear k x3end; k=1; for i=1:size(x3,1),for j=1:size(x3,2),x3end(i,j) = x3{i,j}(end,idx);k=k+1;end,end 
    subplot(length(outv),1,idx);
    bar(x3end); hold on; 
    bar(-1,x2end(idx),0.5);hold on;
    bar(-2,x1end(idx),0.5); hold on; 
    grid('on');set(gca,'Xtick',[-2,-1,1:(length(lv)-2)],'XTickLabel',lv,'FontSize',11,'FontWeight','bold');
    ylabel(outv{idx},'FontSize',12,'FontWeight','bold');
    if idx==1,title('FHdef/aHUS treatment');end 
end 
legend({'90% inh','99% inh'},'Location','north');
